# Supplementary material for: Group B Streptococcus colonization at delivery is associated with maternal peripartum infection
Source: PLoS One. 2022 Apr 1;17(4):e0264309. doi: 10.1371/journal.pone.0264309 (PMC8975154; doi:10.1371/journal.pone.0264309)
Supplement: S1 Data — (XLSX) [file pone.0264309.s002.xlsx]

## Sheet: GBS data
Maternal_infection	INNGREP	KSNITT	IAP_complete	IAP_less_than_4hrs	IAP_any	col	col_serotype	prom	SIVST_2	PARITET	SVLEN	INDUKSJON_PROSTAGLANDIN	INDUKSJON_OXYTOCIN	INDUKSJON_AMNIOTOMI	INDUKSJON_ANNET	VAKUUM	EPIDURAL	PLACENTAVEKT	FLERFODSEL	PLURAL	PLUREK	KJONN	Forceps	Length_Hospitalization_delivery	Intervention_Amniotomy
0	1	0	0	0	0	0	#NULL!	0	1	0	40	0	0	0	0	0	1	1050	0	1	1	1	0	4	1
0	0	0	0	0	0	0	#NULL!	0	1	0	41	0	0	0	0	0	0	700	0	1	1	1	0	3	0
0	0	0	0	0	0	0	#NULL!	0	1	3	40	1	0	0	0	0	0	700	0	1	1	2	0	2	0
0	0	0	0	0	0	0	#NULL!	1	1	0	39	0	0	0	0	0	0	850	0	1	1	2	0	4	0
0	0	0	0	0	0	0	#NULL!	0	1	1	40	0	0	0	0	0	0	550	0	1	1	2	0	2	0
0	0	0	0	0	0	0	#NULL!	1	1	0	41	1	0	0	0	0	1	800	0	1	1	2	0	4	0
1	0	0	1	0	1	1	3	1	1	0	40	0	0	0	0	0	0	700	0	1	1	2	0	3	0
0	0	0	0	0	0	0	#NULL!	0	1	0	40	0	0	0	0	0	0	#NULL!	0	1	1	2	0	5	0
0	0	0	0	0	0	0	#NULL!	0	1	0	39	0	0	0	0	0	0	540	0	1	1	1	0	3	0
0	1	2	0	0	0	0	#NULL!	0	1	0	40	1	0	1	0	0	1	740	0	1	1	2	0	6	1
0	1	2	0	0	0	0	#NULL!	0	1	2	37	1	1	1	0	0	1	860	0	1	1	2	0	5	1
0	0	0	0	0	0	1	5	0	1	2	40	0	0	0	0	0	0	600	0	1	1	1	0	2	0
0	1	0	0	0	0	0	#NULL!	0	1	0	40	0	0	0	0	1	1	700	0	1	1	2	0	4	1
0	0	0	0	0	0	0	#NULL!	0	1	0	42	1	0	0	0	0	1	700	0	1	1	2	0	5	0
0	0	0	0	0	0	1	4	0	1	1	41	0	0	0	0	0	0	630	0	1	1	1	0	2	0
0	1	0	0	0	0	1	4	0	1	1	39	0	0	0	0	1	1	860	0	1	1	1	0	3	1
1	0	0	0	0	0	0	#NULL!	0	1	0	42	0	0	0	0	0	1	750	0	1	1	2	0	4	0
0	0	0	0	0	0	1	9	0	1	0	39	0	0	0	0	0	0	750	0	1	1	2	0	4	0
0	1	0	0	0	0	1	4	0	1	0	40	0	0	0	0	0	1	580	0	1	1	1	0	4	1
0	0	0	0	0	0	0	#NULL!	0	1	0	42	1	0	0	0	0	0	750	0	1	1	2	0	4	0
0	0	0	0	0	0	0	#NULL!	0	1	0	39	0	0	0	0	0	0	650	0	1	1	1	0	3	0
0	0	0	0	0	0	0	#NULL!	0	1	1	42	0	0	0	0	0	0	750	0	1	1	1	0	2	0
0	0	0	0	0	0	0	#NULL!	0	1	0	39	0	0	0	0	0	1	920	0	1	1	2	0	4	0
0	1	2	0	0	0	1	1	0	1	0	37	1	0	0	0	0	0	735	0	1	1	1	0	6	1
0	1	0	0	0	0	0	#NULL!	0	1	0	40	0	0	0	0	0	1	750	0	1	1	2	0	3	1
0	1	2	0	0	0	0	#NULL!	0	1	0	41	0	0	0	0	0	1	515	0	1	1	2	0	5	1
0	0	0	0	0	0	0	#NULL!	0	1	1	41	0	0	0	0	0	0	500	0	1	1	1	0	2	0
0	1	0	0	0	0	0	#NULL!	0	1	1	40	1	1	0	0	1	0	820	0	1	1	1	0	2	1
0	0	0	0	0	0	0	#NULL!	0	1	1	37	0	1	1	0	0	1	400	0	1	1	1	0	3	1
0	1	0	0	0	0	1	0	0	1	0	40	0	0	0	0	0	0	610	0	1	1	2	0	3	1
0	0	0	0	0	0	1	3	0	1	2	41	0	0	0	0	0	0	810	0	1	1	2	0	2	0
0	0	0	0	0	0	0	#NULL!	0	1	1	39	0	0	0	0	0	0	550	0	1	1	2	0	3	0
1	1	2	1	0	1	0	#NULL!	1	1	0	42	0	0	1	0	0	1	1100	0	1	1	2	0	5	1
0	1	1	0	0	0	0	#NULL!	0	1	0	39	0	0	0	0	0	0	700	0	1	1	1	0	4	1
0	0	0	0	0	0	0	#NULL!	0	1	0	39	0	0	0	0	0	1	600	0	1	1	2	0	3	0
0	0	0	0	0	0	0	#NULL!	0	1	0	39	0	0	0	0	0	1	700	0	1	1	1	0	3	0
0	0	0	0	0	0	0	#NULL!	1	1	0	39	0	1	0	0	0	1	440	0	1	1	1	0	4	0
0	1	2	0	0	0	1	1	0	1	0	42	1	0	1	0	0	1	600	0	1	1	1	0	5	1
0	0	0	0	0	0	0	#NULL!	0	1	0	39	0	0	0	0	0	0	700	0	1	1	2	0	4	0
1	1	0	0	0	0	0	#NULL!	0	1	1	39	0	0	0	0	0	1	500	0	1	1	1	0	3	1
0	0	0	0	0	0	1	1	0	1	1	42	1	0	0	0	0	0	830	0	1	1	2	0	3	0
0	0	0	0	0	0	1	0	0	1	0	40	0	0	0	0	0	1	690	0	1	1	2	0	3	0
0	0	0	0	0	0	0	#NULL!	1	2	0	39	0	0	0	0	0	1	560	0	1	1	2	0	4	0
0	0	0	0	0	0	0	#NULL!	0	1	0	39	0	0	0	0	0	0	630	0	1	1	2	0	3	0
0	0	0	0	0	0	0	#NULL!	1	1	1	41	1	1	0	0	0	1	450	0	1	1	2	0	2	0
0	0	0	0	0	0	0	#NULL!	0	1	0	41	0	0	0	0	0	0	500	0	1	1	1	0	3	0
0	1	0	0	0	0	0	#NULL!	1	1	0	39	0	0	0	0	0	1	650	0	1	1	2	0	2	1
0	0	0	0	0	0	0	#NULL!	0	1	1	42	0	0	0	0	0	0	610	0	1	1	1	0	3	0
0	0	0	0	0	0	0	#NULL!	0	1	0	41	0	0	1	0	0	0	500	0	1	1	1	0	3	1
0	0	0	0	0	0	0	#NULL!	0	1	0	40	0	0	0	0	0	0	650	0	1	1	2	0	3	0
0	0	0	0	0	0	0	#NULL!	0	1	0	41	0	0	0	0	0	0	580	0	1	1	1	0	3	0
0	0	0	0	0	0	0	#NULL!	1	1	0	36	0	0	0	0	0	1	380	0	1	1	1	0	6	0
0	1	0	0	0	0	0	#NULL!	1	1	0	37	0	0	0	0	0	0	890	0	1	1	1	0	3	1
0	0	0	0	0	0	0	#NULL!	0	1	0	38	0	0	0	0	0	1	630	0	1	1	1	0	4	0
1	1	2	1	0	1	0	#NULL!	1	1	0	35	0	0	0	0	0	1	550	0	1	1	1	0	8	1
0	0	0	0	0	0	0	#NULL!	0	1	1	41	0	0	0	0	0	0	700	0	1	1	2	0	2	0
0	0	0	0	0	0	0	#NULL!	0	1	0	41	1	0	0	0	0	1	600	0	1	1	2	0	3	0
0	0	0	0	0	0	0	#NULL!	0	1	0	38	0	0	0	0	0	0	500	0	1	1	2	0	2	0
0	1	0	0	0	0	0	#NULL!	0	1	0	39	0	0	0	0	0	0	620	0	1	1	2	0	3	1
0	1	0	1	0	1	0	#NULL!	1	1	0	38	1	0	0	0	0	1	#NULL!	0	1	1	2	0	3	1
0	0	0	0	0	0	0	#NULL!	0	1	0	41	1	0	1	0	0	0	810	0	1	1	2	0	3	1
0	0	0	0	0	0	0	#NULL!	0	1	0	40	1	0	0	0	0	0	#NULL!	0	1	1	1	0	2	0
0	0	0	0	0	0	0	#NULL!	0	1	1	40	0	0	0	0	0	0	630	0	1	1	1	0	2	0
0	0	0	1	0	1	0	#NULL!	1	1	1	32	0	0	0	0	0	1	#NULL!	0	1	1	1	0	4	0
0	0	0	0	0	0	1	2	0	1	0	41	1	0	0	0	0	0	700	0	1	1	2	0	4	0
0	0	0	1	0	1	1	2	1	1	0	40	0	0	0	0	0	1	600	0	1	1	1	0	3	0
0	1	2	0	0	0	0	#NULL!	0	1	1	40	0	0	0	0	0	0	550	0	1	1	1	0	4	1
0	0	0	0	0	0	0	#NULL!	0	1	1	40	0	0	0	0	0	0	940	0	1	1	2	0	2	0
0	1	0	0	1	1	0	#NULL!	1	1	0	39	1	0	0	0	1	1	620	0	1	1	1	0	8	1
0	1	0	0	0	0	0	#NULL!	0	1	0	40	0	0	0	0	0	0	580	0	1	1	1	0	3	1
0	0	0	0	0	0	0	#NULL!	0	1	1	40	0	0	0	0	0	0	830	0	1	1	2	0	2	0
0	1	0	1	0	1	0	#NULL!	1	1	0	41	0	0	0	0	0	1	1040	0	1	1	1	0	3	1
0	1	0	0	0	0	0	#NULL!	0	1	0	41	1	0	0	0	0	1	790	0	1	1	2	0	4	1
0	1	2	0	0	0	0	#NULL!	0	1	0	42	0	0	0	0	0	1	600	0	1	1	1	0	5	1
0	1	0	0	0	0	0	#NULL!	0	1	0	42	0	0	0	0	0	0	740	0	1	1	1	0	3	1
0	1	0	0	0	0	1	0	0	1	0	38	0	0	0	0	0	1	620	0	1	1	1	0	3	1
0	0	0	0	0	0	0	#NULL!	0	1	2	40	0	0	0	0	0	0	500	0	1	1	1	0	1	0
0	0	0	0	1	1	0	#NULL!	0	1	1	39	0	0	0	0	0	0	630	0	1	1	2	0	1	0
0	0	0	0	1	1	0	#NULL!	0	1	0	39	0	0	0	0	0	1	500	0	1	1	1	0	4	0
0	1	2	0	0	0	0	#NULL!	0	1	0	41	0	0	0	0	0	1	550	0	1	1	1	0	6	1
0	1	0	0	0	0	0	#NULL!	0	1	0	41	0	0	0	0	1	1	620	0	1	1	2	0	3	1
0	1	2	0	1	1	0	#NULL!	1	1	0	40	1	1	0	0	0	0	1300	0	1	1	1	0	5	1
1	1	2	0	0	0	1	3	0	1	0	41	1	0	1	0	0	0	500	0	1	1	2	0	6	1
1	0	0	0	1	1	0	#NULL!	1	1	1	40	1	0	0	0	0	1	600	0	1	1	2	0	3	0
0	0	0	0	0	0	1	0	0	1	1	40	0	0	0	0	0	0	400	0	1	1	1	0	3	0
0	0	0	0	0	0	1	3	0	1	1	40	0	0	0	0	0	0	700	0	1	1	2	0	2	0
0	1	0	0	0	0	1	5	0	1	0	41	0	0	0	0	0	1	590	0	1	1	1	0	3	1
0	0	0	0	1	1	1	0	1	1	0	37	0	1	0	0	0	0	666	0	1	1	1	0	3	0
0	0	0	1	0	1	1	0	1	1	0	37	0	0	0	0	0	0	520	0	1	1	2	0	4	0
0	0	0	0	0	0	0	#NULL!	0	1	1	40	0	0	0	0	0	1	480	0	1	1	1	0	3	0
0	1	0	0	0	0	0	#NULL!	0	1	0	40	0	0	0	0	1	1	600	0	1	1	1	1	4	1
0	1	0	0	0	0	0	#NULL!	0	2	0	39	0	0	0	0	0	1	800	0	1	1	2	1	5	1
0	1	0	0	0	0	0	#NULL!	0	1	1	40	0	0	0	0	1	1	960	0	1	1	2	0	2	1
0	1	1	0	0	0	1	0	0	1	2	38	0	0	0	0	0	0	770	0	1	1	2	0	4	1
0	0	0	0	0	0	0	#NULL!	0	1	1	39	1	0	0	0	0	1	720	0	1	1	2	0	4	0
0	0	0	0	0	0	0	#NULL!	0	2	0	41	0	0	0	0	0	0	740	0	1	1	2	0	3	0
0	1	0	0	0	0	0	#NULL!	0	1	0	40	0	0	0	0	0	1	640	0	1	1	2	0	4	1
0	0	0	0	0	0	0	#NULL!	0	1	1	40	0	0	0	0	0	0	620	0	1	1	1	0	1	0
0	0	0	0	0	0	1	5	0	1	0	38	0	0	0	0	0	0	650	0	1	1	2	0	3	0
0	0	0	0	0	0	0	#NULL!	0	1	0	40	0	0	0	0	0	1	670	0	1	1	1	0	5	0
0	0	0	0	0	0	1	2	0	1	0	39	0	0	0	0	0	1	450	0	1	1	1	0	3	0
0	0	0	0	0	0	0	#NULL!	0	1	0	38	0	0	0	0	0	1	500	0	1	1	2	0	4	0
0	0	0	1	0	1	1	3	1	1	0	38	0	0	0	0	0	1	550	0	1	1	1	0	3	0
1	1	0	0	0	0	1	4	0	1	0	40	0	0	0	0	1	1	730	0	1	1	1	0	4	1
0	0	0	0	0	0	1	3	0	1	0	41	0	0	0	0	0	1	600	0	1	1	1	0	4	0
0	0	0	0	0	0	0	#NULL!	0	1	1	41	0	0	0	0	0	0	600	0	1	1	1	0	2	0
0	0	0	0	0	0	1	3	0	1	0	41	0	0	0	0	0	1	800	0	1	1	1	0	2	0
0	1	2	0	1	1	1	3	1	1	0	41	1	0	0	0	0	0	630	0	1	1	2	0	6	1
0	0	0	0	0	0	0	#NULL!	0	1	1	40	0	0	0	0	0	0	700	0	1	1	2	0	2	0
0	0	0	0	0	0	0	#NULL!	0	1	0	41	0	0	0	0	0	1	450	0	1	1	2	0	4	0
0	0	0	0	0	0	0	#NULL!	0	1	0	39	0	0	0	0	0	0	525	0	1	1	1	0	3	0
0	0	0	0	0	0	0	#NULL!	0	1	0	40	0	0	0	0	0	0	540	0	1	1	2	0	3	0
0	1	2	0	0	0	0	#NULL!	0	1	0	41	0	0	0	0	0	1	810	0	1	1	1	0	4	1
0	0	0	0	0	0	0	#NULL!	0	1	0	40	0	0	0	0	0	0	580	0	1	1	2	0	2	0
0	0	0	0	0	0	0	#NULL!	0	1	2	38	0	0	0	0	0	0	720	0	1	1	1	0	2	0
0	0	0	0	0	0	1	#NULL!	2	1	1	40	0	0	0	0	0	0	800	0	1	1	2	0	1	0
0	1	0	0	0	0	0	#NULL!	1	1	0	40	0	0	0	0	0	1	650	0	1	1	1	0	4	1
0	0	0	0	0	0	0	#NULL!	0	1	0	41	0	0	1	0	0	1	550	0	1	1	1	0	3	1
0	1	0	0	0	0	0	#NULL!	0	1	0	40	0	0	0	0	1	1	900	0	1	1	2	0	3	1
0	1	0	0	1	1	0	#NULL!	1	1	0	40	1	0	0	0	0	0	670	0	1	1	2	0	4	1
0	0	0	0	0	0	0	#NULL!	0	1	1	39	0	0	0	0	0	0	550	0	1	1	2	0	2	0
0	0	0	0	0	0	0	#NULL!	0	1	0	41	1	0	1	0	0	0	790	0	1	1	2	0	2	1
0	0	0	0	0	0	0	#NULL!	0	1	1	40	0	0	0	0	0	0	600	0	1	1	2	0	2	0
0	1	0	0	0	0	0	#NULL!	0	1	0	39	0	0	0	0	1	1	550	0	1	1	2	0	5	1
0	1	0	1	0	1	0	#NULL!	1	1	0	39	0	0	0	0	0	0	550	0	1	1	2	0	3	1
0	0	0	0	0	0	0	#NULL!	0	1	0	41	1	0	0	0	0	1	1130	0	1	1	1	0	4	0
0	1	0	0	0	0	1	4	0	1	0	40	0	0	0	0	1	1	700	0	1	1	1	0	3	1
0	0	0	0	0	0	0	#NULL!	0	1	1	38	0	0	0	0	0	0	650	0	1	1	1	0	2	0
0	1	0	0	0	0	1	3	0	1	0	40	0	0	0	0	0	1	600	0	1	1	2	0	4	1
0	0	0	0	0	0	0	#NULL!	0	1	1	37	0	0	1	0	0	0	550	0	1	1	1	0	2	1
0	0	0	0	0	0	0	#NULL!	0	1	0	40	0	0	0	0	0	0	650	0	1	1	2	0	4	0
0	0	0	0	0	0	0	#NULL!	0	1	1	42	0	1	0	0	0	0	1070	0	1	1	2	0	2	0
0	0	0	0	0	0	0	#NULL!	1	1	0	40	1	1	0	0	0	0	580	0	1	1	1	0	4	0
0	0	0	0	0	0	0	#NULL!	0	1	1	38	0	0	0	0	0	0	660	0	1	1	2	0	2	0
0	1	0	0	0	0	0	#NULL!	0	1	0	39	0	0	0	0	0	0	550	0	1	1	2	0	4	1
0	1	0	0	1	1	1	2	1	1	0	38	1	0	0	0	0	1	520	0	1	1	2	0	3	1
0	0	0	0	0	0	0	#NULL!	0	1	0	41	0	0	0	0	0	0	750	0	1	1	2	0	2	0
0	0	0	0	0	0	0	#NULL!	0	1	1	40	0	0	0	0	0	0	965	0	1	1	2	0	2	0
0	0	0	0	0	0	1	2	1	2	0	40	1	0	0	0	0	1	680	0	1	1	1	0	5	0
0	0	0	0	0	0	0	#NULL!	0	1	1	41	0	0	0	0	0	1	700	0	1	1	1	0	2	0
0	0	0	0	0	0	0	#NULL!	0	1	1	39	0	0	0	0	0	0	550	0	1	1	2	0	2	0
0	1	0	0	0	0	0	#NULL!	0	1	0	41	0	0	0	0	0	1	1000	0	1	1	1	0	4	1
0	0	0	0	0	0	0	#NULL!	0	1	2	39	0	0	0	0	0	0	1025	0	1	1	1	0	3	0
0	1	0	0	0	0	0	#NULL!	0	1	0	41	0	0	0	0	1	0	720	0	1	1	1	0	3	1
0	0	0	0	0	0	0	#NULL!	0	1	1	39	0	0	0	0	0	0	560	0	1	1	1	0	2	0
0	0	0	0	0	0	1	3	0	1	0	39	0	0	0	0	0	1	660	0	1	1	2	0	3	0
0	1	2	0	0	0	0	#NULL!	0	1	1	40	0	0	0	0	0	0	510	0	1	1	1	0	5	1
0	0	0	0	0	0	0	#NULL!	0	1	2	41	0	0	0	0	0	0	770	0	1	1	2	0	2	0
1	1	2	0	0	0	0	#NULL!	1	1	0	36	1	0	0	0	1	1	450	0	1	1	1	0	10	1
0	0	0	0	0	0	0	#NULL!	0	1	1	40	0	0	0	0	0	0	630	0	1	1	2	0	2	0
0	0	0	0	0	0	0	#NULL!	0	1	2	41	0	0	0	0	0	0	770	0	1	1	2	0	2	0
0	0	0	0	0	0	0	#NULL!	0	1	1	39	0	0	0	0	0	0	600	0	1	1	2	0	2	0
0	0	0	0	0	0	0	#NULL!	0	1	1	40	0	0	0	0	0	1	550	0	1	1	1	0	2	0
0	0	0	0	0	0	0	#NULL!	0	2	0	39	1	0	1	0	0	1	700	0	1	1	1	0	3	1
0	0	0	0	0	0	0	#NULL!	0	1	0	39	0	0	0	0	0	1	500	0	1	1	2	0	3	0
0	0	0	0	0	0	0	#NULL!	0	1	1	42	1	0	0	0	0	0	950	0	1	1	2	0	2	0
0	1	0	0	1	1	0	#NULL!	0	1	0	38	0	0	0	0	1	1	570	0	1	1	1	0	5	1
0	0	0	0	0	0	0	#NULL!	0	1	0	41	0	0	0	0	0	1	800	0	1	1	2	0	4	0
0	1	0	1	0	1	0	#NULL!	1	1	0	40	0	0	0	0	1	1	715	0	1	1	2	0	3	1
0	1	0	0	0	0	0	#NULL!	0	1	0	42	0	0	0	0	0	0	970	0	1	1	2	0	3	1
0	0	0	0	0	0	1	3	0	1	0	38	1	1	1	0	0	0	500	0	1	1	2	0	3	1
1	1	2	0	0	0	1	3	0	1	0	38	0	0	0	0	0	0	400	0	1	1	2	0	4	1
0	0	0	0	0	0	0	#NULL!	0	1	2	40	0	0	0	0	0	0	600	0	1	1	2	0	2	0
0	0	0	0	0	0	1	5	0	1	1	40	0	0	0	0	0	0	1000	0	1	1	2	0	1	0
0	0	0	0	0	0	1	9	0	1	2	39	0	0	0	0	0	0	90	0	1	1	2	0	3	0
0	1	0	0	0	0	0	#NULL!	0	1	0	42	0	0	0	0	1	0	500	0	1	1	1	0	3	1
0	1	2	0	0	0	0	#NULL!	0	1	0	38	1	0	0	0	0	1	600	0	1	1	1	0	6	1
0	1	0	0	0	0	0	#NULL!	1	1	0	38	1	0	0	0	0	1	350	0	1	1	2	0	4	1
0	0	0	0	1	1	1	1	0	1	1	39	0	0	0	0	0	0	660	0	1	1	2	0	2	0
0	0	0	0	0	0	1	#NULL!	0	1	0	40	1	0	0	0	0	1	580	0	1	1	2	0	4	0
1	0	0	0	0	0	1	#NULL!	0	1	1	40	0	0	0	0	0	0	580	0	1	1	2	0	3	0
0	0	0	1	0	1	1	3	1	1	0	40	0	0	0	0	0	0	1000	0	1	1	2	0	4	0
0	0	0	0	0	0	1	3	0	1	0	38	0	0	0	0	0	0	530	0	1	1	1	0	4	0
0	0	0	1	0	1	1	0	1	1	1	37	1	0	1	0	0	0	600	0	1	1	1	0	4	1
0	1	2	0	0	0	0	#NULL!	0	1	0	41	0	0	0	0	0	0	700	0	1	1	1	0	5	1
0	0	0	0	0	0	1	9	0	1	1	40	0	0	0	0	0	0	65	0	1	1	1	0	2	0
0	1	2	1	0	1	1	3	1	1	0	40	0	0	0	0	0	1	840	0	1	1	2	0	4	1
0	0	0	0	0	0	0	#NULL!	0	1	0	40	0	0	0	0	0	0	700	0	1	1	2	0	3	0
0	0	0	0	0	0	0	#NULL!	0	1	1	40	0	0	0	0	0	1	775	0	1	1	1	0	2	0
0	0	0	0	1	1	1	2	1	1	1	40	0	1	1	0	0	0	810	0	1	1	1	0	3	1
0	0	0	0	0	0	0	#NULL!	0	1	0	40	0	0	0	0	0	1	900	0	1	1	1	0	6	0
0	0	0	0	0	0	0	#NULL!	1	2	0	38	0	0	0	0	0	1	600	0	1	1	2	0	3	0
0	0	0	0	0	0	0	#NULL!	0	1	2	40	0	0	0	0	0	0	#NULL!	0	1	1	1	0	3	0
0	0	0	0	0	0	0	#NULL!	0	1	0	40	0	0	0	0	0	0	600	0	1	1	2	0	3	0
0	0	0	0	0	0	1	4	0	1	0	39	0	0	0	0	0	0	750	0	1	1	1	0	2	0
0	0	0	0	0	0	1	4	0	1	0	39	0	0	0	0	0	0	500	0	1	1	2	0	3	0
0	0	0	0	0	0	0	#NULL!	0	1	0	38	0	0	0	0	0	1	625	0	1	1	2	0	5	0
0	0	0	0	0	0	1	3	0	1	2	39	0	0	0	0	0	0	880	0	1	1	2	0	2	0
0	0	0	0	1	1	0	#NULL!	1	1	0	39	1	1	0	0	0	1	820	0	1	1	2	0	4	0
0	0	0	0	0	0	0	#NULL!	0	1	3	39	0	0	0	0	0	0	570	0	1	1	1	0	2	0
0	1	0	0	0	0	1	2	0	1	0	37	0	0	0	0	0	1	640	0	1	1	2	0	4	1
1	1	2	1	0	1	0	#NULL!	1	1	0	42	1	1	0	0	0	1	680	0	1	1	1	0	6	1
0	1	2	0	0	0	1	0	0	1	0	41	1	0	0	0	0	1	800	0	1	1	1	0	6	1
0	1	0	0	0	0	0	#NULL!	0	1	0	41	0	0	0	0	1	0	775	0	1	1	2	0	4	1
0	1	0	1	0	1	0	#NULL!	1	1	0	41	0	0	0	0	0	0	750	0	1	1	1	0	3	1
0	0	0	0	1	1	0	#NULL!	1	1	0	36	0	1	0	0	0	0	640	0	1	1	1	0	4	0
0	0	0	1	0	1	1	5	1	1	0	39	0	0	0	0	0	1	720	0	1	1	1	0	4	0
0	1	0	0	0	0	0	#NULL!	0	1	0	39	0	0	0	0	0	0	680	0	1	1	2	0	3	1
0	0	0	0	0	0	0	#NULL!	0	1	0	42	0	0	0	0	0	1	555	0	1	1	2	0	3	0
0	0	0	0	0	0	0	#NULL!	0	1	0	41	0	0	0	0	0	0	560	0	1	1	2	0	2	0
0	1	0	0	0	0	0	#NULL!	0	1	0	42	1	0	0	0	0	0	550	0	1	1	1	0	3	1
0	0	0	0	0	0	0	#NULL!	0	1	0	41	0	0	0	0	0	0	500	0	1	1	2	0	4	0
0	0	0	0	1	1	0	#NULL!	1	1	0	37	0	1	0	0	0	1	800	0	1	1	2	0	3	0
0	1	0	1	0	1	0	#NULL!	1	1	0	41	0	0	0	0	0	1	860	0	1	1	2	0	3	1
0	0	0	0	0	0	0	#NULL!	2	1	0	39	0	0	0	0	0	0	635	0	1	1	1	0	2	0
0	0	0	0	1	1	1	3	0	1	1	40	0	0	0	0	0	0	630	0	1	1	2	0	2	0
0	1	0	0	0	0	0	#NULL!	0	1	1	38	0	0	0	0	1	0	800	0	1	1	1	0	2	1
0	0	0	0	0	0	0	#NULL!	0	1	1	41	0	0	0	0	0	0	700	0	1	1	2	0	2	0
0	0	0	0	0	0	0	#NULL!	0	1	0	38	1	0	0	0	0	0	544	0	1	1	1	0	3	0
0	0	0	0	0	0	1	3	0	1	0	41	0	0	0	0	0	1	630	0	1	1	2	0	3	0
0	1	1	0	0	0	1	4	0	1	0	38	0	0	0	0	0	0	666	0	1	1	1	0	3	1
0	0	0	0	0	0	0	#NULL!	0	1	0	40	0	0	0	0	0	1	600	0	1	1	1	0	3	0
0	0	0	0	0	0	0	#NULL!	0	1	0	39	0	0	0	0	0	0	600	0	1	1	2	0	5	0
0	1	2	0	0	0	1	5	0	1	0	42	1	1	0	0	0	1	530	0	1	1	1	0	5	1
0	1	0	0	0	0	0	#NULL!	0	1	0	41	0	0	0	0	1	1	650	0	1	1	2	0	3	1
0	1	2	0	0	0	0	#NULL!	0	1	0	42	1	0	0	0	0	1	760	0	1	1	1	0	6	1
0	1	1	0	0	0	0	#NULL!	0	1	1	38	0	0	0	0	0	0	#NULL!	0	1	1	2	0	3	1
0	1	0	0	0	0	0	#NULL!	0	1	0	42	1	0	1	0	1	1	840	0	1	1	1	0	5	1
0	0	0	0	0	0	1	5	0	1	1	41	0	0	0	0	0	0	890	0	1	1	1	0	3	0
0	1	0	0	0	0	1	0	1	1	0	41	0	0	0	0	1	1	530	0	1	1	2	0	3	1
1	1	0	1	0	1	0	#NULL!	1	1	0	40	0	1	0	0	1	1	840	0	1	1	1	0	4	1
0	1	2	0	0	0	0	#NULL!	0	#NULL!	#NULL!	41	#NULL!	#NULL!	#NULL!	#NULL!	#NULL!	#NULL!	#NULL!	0	1	1	2	0	5	#NULL!
0	1	2	0	0	0	0	#NULL!	0	1	0	35	0	0	0	0	0	0	470	0	1	1	1	0	5	1
0	1	0	0	0	0	0	#NULL!	0	1	0	40	0	0	0	0	0	0	695	0	1	1	2	0	3	1
0	0	0	0	0	0	0	#NULL!	0	1	1	41	0	0	0	0	0	0	700	0	1	1	1	0	2	0
0	1	1	0	0	0	0	#NULL!	0	1	0	38	0	0	0	0	0	0	660	0	1	1	1	0	4	1
0	0	0	0	0	0	0	#NULL!	0	1	1	40	0	0	0	0	0	0	650	0	1	1	1	0	1	0
0	0	0	1	0	1	0	#NULL!	1	1	0	39	0	1	0	0	0	1	610	0	1	1	2	0	3	0
0	1	0	0	0	0	0	#NULL!	0	1	0	42	1	1	0	0	1	1	647	0	1	1	1	0	4	1
0	0	0	0	0	0	1	3	2	1	1	38	0	0	0	0	0	0	650	0	1	1	1	0	2	0
0	1	0	0	0	0	0	#NULL!	0	1	3	40	1	0	0	0	0	0	870	0	1	1	2	0	3	1
0	1	2	0	0	0	0	#NULL!	0	1	0	39	0	0	0	0	0	0	3582	0	1	1	1	0	4	1
0	0	0	0	0	0	1	4	0	1	2	41	0	0	0	0	0	0	580	0	1	1	1	0	2	0
0	0	0	0	0	0	1	3	0	1	0	39	0	0	0	0	0	0	917	0	1	1	2	0	3	0
0	1	0	0	0	0	0	#NULL!	0	1	0	41	1	0	0	0	0	1	1210	0	1	1	2	0	3	1
0	1	0	0	0	0	0	#NULL!	0	1	0	40	0	0	0	0	0	1	600	0	1	1	2	0	3	1
0	0	0	0	0	0	0	#NULL!	0	1	2	40	0	0	0	0	0	0	1115	0	1	1	1	0	2	0
1	1	2	0	0	0	0	#NULL!	0	1	0	41	1	0	0	0	0	1	560	0	1	1	1	0	8	1
0	0	0	1	0	1	1	5	1	1	0	41	1	0	0	0	0	1	440	0	1	1	1	0	4	0
0	0	0	0	0	0	1	1	0	1	0	40	0	0	0	0	0	0	689	0	1	1	1	0	3	0
0	0	0	0	0	0	0	#NULL!	1	1	0	39	0	0	0	0	0	0	550	0	1	1	1	0	3	0
0	0	0	0	0	0	0	#NULL!	0	1	0	38	0	0	0	0	0	1	510	0	1	1	2	0	3	0
0	0	0	0	0	0	0	#NULL!	0	1	0	40	0	0	0	0	0	0	#NULL!	0	1	1	2	0	2	0
0	0	0	0	0	0	1	3	0	1	0	39	0	0	1	0	0	0	350	0	1	1	1	0	4	1
0	0	0	0	0	0	0	#NULL!	0	1	0	40	0	0	0	0	0	1	850	0	1	1	1	0	4	0
0	0	0	0	0	0	0	#NULL!	0	1	2	39	0	0	0	0	0	0	875	0	1	1	1	0	2	0
0	0	0	0	0	0	1	4	0	1	2	40	0	0	0	0	0	1	870	0	1	1	1	0	1	0
0	0	0	0	0	0	0	#NULL!	0	1	2	41	1	0	0	0	0	1	750	0	1	1	1	0	3	0
0	0	0	0	0	0	0	#NULL!	0	1	1	42	0	0	1	0	0	1	660	0	1	1	1	0	2	1
0	0	0	0	0	0	0	#NULL!	0	1	1	41	0	0	0	0	0	0	850	0	1	1	2	0	2	0
0	0	0	0	0	0	0	#NULL!	0	1	0	41	0	0	0	0	0	0	773	0	1	1	2	0	2	0
1	0	0	0	0	0	1	3	0	1	1	42	1	1	0	0	0	1	778	0	1	1	1	0	3	0
0	0	0	0	0	0	0	#NULL!	0	1	0	40	0	0	1	0	0	0	610	0	1	1	1	0	3	1
0	1	0	0	0	0	1	4	0	1	0	42	1	1	1	0	1	1	680	0	1	1	1	0	5	1
0	0	0	0	0	0	0	#NULL!	0	1	0	36	0	0	0	0	0	0	500	0	1	1	2	0	5	0
0	1	0	0	0	0	0	#NULL!	0	1	0	41	0	0	0	0	0	1	#NULL!	0	1	1	1	0	3	1
0	1	0	0	0	0	1	0	0	1	0	41	0	0	0	0	1	0	#NULL!	0	1	1	1	0	3	1
0	1	0	0	0	0	0	#NULL!	0	1	0	40	0	0	0	0	1	1	430	0	1	1	2	0	5	1
0	0	0	0	0	0	1	2	0	1	0	38	0	0	0	0	0	1	775	0	1	1	1	0	3	0
0	0	0	1	0	1	1	1	1	1	0	39	1	1	0	0	0	1	600	0	1	1	1	0	4	0
0	0	0	0	0	0	1	3	0	1	0	42	1	0	0	0	0	1	770	0	1	1	1	0	4	0
0	0	0	0	0	0	0	#NULL!	0	1	1	39	0	0	0	0	0	0	600	0	1	1	2	0	3	0
0	#NULL!	0	0	0	0	1	3	0	#NULL!	#NULL!	39	#NULL!	#NULL!	#NULL!	#NULL!	#NULL!	#NULL!	580	0	1	1	1	0	1	#NULL!
0	0	0	0	0	0	0	#NULL!	0	1	1	41	0	0	0	0	0	1	640	0	1	1	2	0	3	0
0	0	0	0	0	0	1	2	0	1	1	38	0	0	0	0	0	0	610	0	1	1	1	0	2	0
0	0	0	0	0	0	0	#NULL!	0	1	0	40	0	0	0	0	0	0	760	0	1	1	1	0	2	0
0	0	0	0	1	1	0	#NULL!	0	1	1	40	1	0	0	0	0	0	739	0	1	1	1	0	3	0
1	0	0	1	0	1	0	#NULL!	1	1	0	37	1	1	0	0	0	0	680	0	1	1	1	0	5	0
0	1	0	0	0	0	0	#NULL!	0	1	0	41	0	0	0	0	1	1	470	0	1	1	1	0	4	1
0	0	0	0	0	0	0	#NULL!	0	1	0	38	0	0	0	0	0	0	900	0	1	1	2	0	4	0
0	0	0	0	0	0	0	#NULL!	0	1	0	42	1	1	1	0	0	1	600	0	1	1	2	0	4	1
0	0	0	0	0	0	1	5	0	1	2	39	0	0	0	0	0	0	720	0	1	1	1	0	3	0
0	0	0	0	0	0	1	4	0	1	1	40	0	0	0	0	0	0	760	0	1	1	2	0	2	0
1	1	0	1	0	1	1	4	1	1	0	38	1	1	0	0	1	1	780	0	1	1	1	0	4	1
0	1	0	0	0	0	1	4	0	1	0	39	0	0	0	0	0	0	830	0	1	1	2	1	3	1
0	1	0	0	0	0	0	#NULL!	0	1	0	40	1	0	0	0	1	1	820	0	1	1	2	0	7	1
0	0	0	0	0	0	0	#NULL!	0	1	0	41	0	0	0	0	0	0	640	0	1	1	2	0	3	0
0	1	0	0	1	1	0	#NULL!	1	1	0	40	0	0	0	0	1	1	550	0	1	1	1	0	3	1
0	0	0	0	1	1	0	#NULL!	1	1	1	38	0	1	0	0	0	1	700	0	1	1	2	0	5	0
0	0	0	0	0	0	0	#NULL!	0	1	0	39	0	0	0	0	0	0	580	0	1	1	1	0	3	0
0	1	0	0	0	0	0	#NULL!	0	1	0	42	1	0	0	0	1	1	670	0	1	1	1	0	4	1
0	1	0	0	0	0	0	#NULL!	0	1	0	35	0	0	0	0	0	1	660	0	1	1	2	0	3	1
0	0	0	0	0	0	0	#NULL!	0	1	1	38	0	0	0	0	0	0	1000	0	1	1	2	0	2	0
0	0	0	0	0	0	0	#NULL!	0	1	2	40	0	0	0	0	0	0	820	0	1	1	1	0	2	0
0	1	0	0	0	0	0	#NULL!	0	1	0	36	0	0	0	0	0	0	610	0	1	1	2	0	5	1
0	1	0	0	0	0	0	#NULL!	0	1	0	40	0	0	0	0	1	1	650	0	1	1	1	0	4	1
0	1	0	0	0	0	0	#NULL!	0	1	0	39	0	0	0	0	0	1	840	0	1	1	1	0	4	1
0	1	0	0	0	0	0	#NULL!	0	1	1	40	0	0	0	0	0	0	450	0	1	1	2	0	2	1
0	1	0	0	0	0	0	#NULL!	0	1	0	41	0	0	0	0	1	1	480	0	1	1	2	0	4	1
0	0	0	0	0	0	0	#NULL!	0	1	0	40	0	0	0	0	0	1	#NULL!	0	1	1	1	0	3	0
0	0	0	0	0	0	0	#NULL!	0	1	0	41	0	0	0	0	0	0	700	0	1	1	1	0	3	0
0	0	0	0	0	0	0	#NULL!	0	1	1	41	0	0	0	0	0	0	995	0	1	1	2	0	1	0
1	1	0	0	0	0	0	#NULL!	0	1	0	40	0	0	0	0	0	1	700	0	1	1	1	0	4	1
0	0	0	0	0	0	0	#NULL!	0	1	0	39	0	0	0	0	0	0	815	0	1	1	1	0	4	0
0	1	0	0	0	0	0	#NULL!	0	1	0	40	1	0	0	0	1	0	870	0	1	1	1	0	2	1
1	1	0	0	0	0	0	#NULL!	0	1	0	40	0	0	0	0	1	0	780	0	1	1	2	0	3	1
0	0	0	0	0	0	0	#NULL!	0	1	0	42	0	0	0	0	0	0	935	0	1	1	1	0	2	0
0	0	0	0	0	0	1	3	0	1	0	36	0	0	0	0	0	1	670	0	1	1	1	0	3	0
0	0	0	0	0	0	1	3	0	1	1	41	0	0	0	0	0	0	545	0	1	1	1	0	3	0
0	0	0	0	0	0	1	4	0	1	0	38	0	0	0	0	0	1	600	0	1	1	2	0	5	0
0	0	0	0	0	0	0	#NULL!	0	1	1	40	0	0	0	0	0	1	836	0	1	1	1	0	2	0
0	0	0	0	0	0	0	#NULL!	0	2	0	39	0	0	0	0	0	1	650	0	1	1	1	0	5	0
0	1	0	0	0	0	0	#NULL!	0	1	0	42	0	0	0	0	0	1	568	0	1	1	1	0	4	1
0	0	0	0	0	0	0	#NULL!	2	1	1	36	1	0	1	1	0	1	660	0	1	1	1	0	5	1
0	0	0	0	0	0	0	#NULL!	0	1	1	41	1	1	1	0	0	1	660	0	1	1	1	0	5	1
1	1	0	1	0	1	0	#NULL!	1	1	0	39	0	0	0	0	0	1	740	0	1	1	1	0	3	1
0	1	0	0	0	0	0	#NULL!	0	1	0	40	0	0	0	0	1	0	610	0	1	1	2	0	3	1
0	1	0	0	0	0	0	#NULL!	0	1	0	41	0	0	0	0	0	0	690	0	1	1	1	0	3	1
1	1	0	0	1	1	1	4	1	1	0	39	1	0	1	1	0	1	650	0	1	1	2	1	5	1
0	0	0	0	0	0	0	#NULL!	0	1	0	42	0	0	0	0	0	0	530	0	1	1	2	0	3	0
0	1	0	0	0	0	0	#NULL!	0	1	0	39	0	0	0	0	0	1	800	0	1	1	2	0	3	1
0	0	0	0	0	0	0	#NULL!	0	1	2	39	0	0	0	0	0	0	680	0	1	1	2	0	2	0
0	1	0	0	0	0	0	#NULL!	0	1	0	41	0	0	1	0	1	0	770	0	1	1	2	0	5	1
0	0	0	0	0	0	0	#NULL!	0	1	1	38	0	0	0	0	0	1	526	0	1	1	1	0	2	0
0	1	0	0	0	0	0	#NULL!	0	1	0	41	0	0	0	0	1	1	915	0	1	1	1	0	3	1
0	1	1	0	0	0	0	#NULL!	0	1	0	38	0	0	0	0	0	0	588	0	1	1	2	0	5	1
0	1	0	0	0	0	0	#NULL!	0	1	1	39	0	0	0	0	0	0	712	0	1	1	2	1	2	1
0	1	0	0	0	0	0	#NULL!	0	1	0	41	0	0	0	0	0	1	710	0	1	1	1	0	3	1
0	1	0	0	1	1	1	5	1	1	0	40	0	0	0	0	0	0	440	0	1	1	1	0	3	1
0	0	0	0	0	0	0	#NULL!	0	1	1	39	0	0	0	0	0	0	520	0	1	1	1	0	3	0
0	0	0	0	0	0	1	2	0	1	2	40	0	0	0	0	0	0	518	0	1	1	2	0	1	0
0	0	0	0	0	0	0	#NULL!	0	1	1	40	0	0	0	0	0	0	856	0	1	1	2	0	2	0
0	1	0	0	0	0	0	#NULL!	0	1	0	40	1	0	0	0	0	0	500	0	1	1	2	0	3	1
0	1	0	0	0	0	0	#NULL!	0	1	0	40	0	0	0	0	1	1	610	0	1	1	2	0	3	1
0	0	0	0	0	0	0	#NULL!	0	1	0	39	0	0	0	0	0	1	#NULL!	0	1	1	2	0	4	0
0	1	0	0	0	0	0	#NULL!	0	1	1	41	0	0	1	0	0	0	870	0	1	1	1	0	1	1
0	1	0	0	0	0	0	#NULL!	0	1	0	42	0	0	0	0	1	1	#NULL!	0	1	1	1	0	3	1
0	0	0	0	0	0	0	#NULL!	0	1	1	40	0	0	0	0	0	0	650	0	1	1	2	0	2	0
0	0	0	0	0	0	0	#NULL!	0	1	1	41	0	0	0	0	0	0	635	0	1	1	2	0	3	0
0	#NULL!	0	0	0	0	0	#NULL!	0	1	1	41	#NULL!	#NULL!	#NULL!	#NULL!	#NULL!	#NULL!	675	0	1	1	1	0	3	#NULL!
0	0	0	0	0	0	0	#NULL!	0	1	3	40	0	0	0	0	0	0	725	0	1	1	1	0	3	0
0	0	0	0	0	0	0	#NULL!	2	1	1	40	0	0	0	0	0	0	650	0	1	1	1	0	#NULL!	0
0	1	0	0	0	0	1	0	0	1	0	41	0	0	0	0	0	0	410	0	1	1	2	0	2	1
0	1	0	0	0	0	0	#NULL!	0	1	0	39	0	0	0	0	0	0	600	0	1	1	2	0	4	1
1	0	0	1	0	1	0	#NULL!	1	1	0	41	0	0	0	0	0	1	780	0	1	1	1	0	4	0
0	1	1	0	0	0	0	#NULL!	0	1	1	38	0	0	0	0	0	0	760	0	1	1	2	0	2	1
0	1	2	0	0	0	0	#NULL!	0	1	0	42	1	1	1	0	0	1	990	0	1	1	2	0	5	1
0	0	0	0	0	0	0	#NULL!	0	1	1	41	0	0	0	0	0	1	750	0	1	1	2	0	3	0
0	0	0	0	0	0	0	#NULL!	1	1	0	40	0	0	0	0	0	1	680	0	1	1	2	0	3	0
0	0	0	0	0	0	0	#NULL!	0	1	0	40	0	0	0	0	0	0	560	0	1	1	2	0	3	0
0	#NULL!	0	0	0	0	0	#NULL!	0	1	1	41	#NULL!	#NULL!	#NULL!	#NULL!	#NULL!	#NULL!	702	0	1	1	2	0	3	#NULL!
1	1	2	0	0	0	0	#NULL!	0	1	0	40	1	0	0	0	0	1	1100	0	1	1	1	0	5	1
0	0	0	1	0	1	0	#NULL!	1	1	0	42	0	1	0	0	0	1	650	0	1	1	2	0	4	0
0	1	0	0	0	0	0	#NULL!	0	2	0	41	1	0	1	0	1	0	630	0	1	1	2	0	5	1
0	0	0	0	0	0	0	#NULL!	0	1	0	40	0	0	0	0	0	0	570	0	1	1	2	0	3	0
0	1	0	1	0	1	0	#NULL!	0	1	2	41	0	0	0	0	0	0	1090	0	1	1	2	0	2	1
0	0	0	0	0	0	0	#NULL!	0	1	1	38	0	0	0	0	0	0	1054	0	1	1	1	0	2	0
0	1	0	0	0	0	1	2	0	1	0	40	1	0	0	0	1	0	680	0	1	1	1	0	3	1
0	0	0	0	0	0	0	#NULL!	0	1	1	41	0	0	0	0	0	1	920	0	1	1	2	0	2	0
0	0	0	1	0	1	1	2	0	1	2	41	1	0	1	0	0	1	837	0	1	1	1	0	5	1
0	1	0	0	0	0	0	#NULL!	1	1	0	36	0	0	0	0	0	1	490	0	1	1	1	0	5	1
1	0	0	0	0	0	0	#NULL!	0	1	1	39	0	0	0	0	0	0	820	0	1	1	1	0	2	0
0	1	0	0	0	0	0	#NULL!	0	1	0	39	0	0	0	0	0	0	#NULL!	0	1	1	2	0	3	1
0	0	0	1	0	1	1	#NULL!	1	1	0	41	1	1	0	0	0	1	650	0	1	1	2	0	4	0
0	0	0	0	0	0	0	#NULL!	0	1	0	39	0	0	0	0	0	0	710	0	1	1	1	0	3	0
0	0	0	0	0	0	0	#NULL!	0	1	1	41	0	0	0	0	0	0	790	0	1	1	1	0	2	0
0	0	0	0	0	0	0	#NULL!	1	1	1	40	0	0	0	0	0	1	700	0	1	1	1	0	3	0
0	1	2	0	0	0	0	#NULL!	0	1	0	41	0	0	0	0	0	0	740	0	1	1	2	0	4	1
0	0	0	0	0	0	0	#NULL!	0	1	0	39	0	0	0	0	0	1	600	0	1	1	1	0	3	0
0	0	0	0	0	0	1	5	0	1	3	38	0	0	0	0	0	0	750	0	1	1	2	0	2	0
1	1	2	1	0	1	1	0	1	1	0	39	1	0	0	0	1	1	735	0	1	1	2	0	8	1
0	0	0	0	0	0	0	#NULL!	0	1	0	40	0	0	0	0	0	1	716	0	1	1	2	0	4	0
0	1	0	0	0	0	1	3	0	1	0	41	0	0	0	0	0	0	620	0	1	1	1	0	3	1
0	1	0	1	0	1	0	#NULL!	0	1	0	39	0	0	0	0	0	0	620	0	1	1	2	1	3	1
0	0	0	0	0	0	0	#NULL!	0	1	0	38	0	0	0	0	0	1	700	0	1	1	2	0	2	0
0	1	0	0	0	0	1	9	0	1	0	38	0	0	0	0	1	1	510	0	1	1	1	0	6	1
0	0	0	1	0	1	0	#NULL!	1	1	0	40	0	0	0	0	0	1	700	0	1	1	2	0	3	0
0	1	2	0	0	0	0	#NULL!	0	1	0	40	0	0	0	0	0	1	690	0	1	1	1	0	5	1
0	0	0	0	0	0	0	#NULL!	0	1	0	41	0	0	0	0	0	0	830	0	1	1	1	0	3	0
0	1	2	0	0	0	0	#NULL!	0	1	0	41	1	0	0	0	0	1	740	0	1	1	1	0	5	1
0	0	0	0	0	0	0	#NULL!	0	1	1	40	0	0	0	0	0	0	660	0	1	1	2	0	2	0
0	1	0	0	0	0	0	#NULL!	0	1	0	41	0	0	0	0	0	0	570	0	1	1	1	0	3	1
0	0	0	0	0	0	0	#NULL!	0	1	1	41	0	0	0	0	0	0	630	0	1	1	1	0	2	0
0	0	0	0	1	1	0	#NULL!	1	1	0	39	0	0	0	0	0	1	750	0	1	1	1	0	4	0
0	0	0	0	1	1	0	#NULL!	1	1	0	39	1	1	0	0	0	1	510	0	1	1	2	0	7	0
0	0	0	0	0	0	0	#NULL!	0	1	1	41	1	1	1	0	0	1	490	0	1	1	1	0	2	1
0	1	0	0	0	0	0	#NULL!	0	1	0	41	0	0	0	0	0	0	600	0	1	1	2	0	3	1
0	1	0	0	0	0	1	5	0	1	0	38	0	0	0	0	0	0	610	0	1	1	2	0	3	1
1	1	0	0	0	0	1	1	0	1	0	37	0	0	0	0	0	1	#NULL!	0	1	1	1	0	6	1
0	1	2	1	0	1	0	#NULL!	1	1	0	42	1	0	0	0	0	1	#NULL!	0	1	1	2	0	5	1
0	0	0	0	0	0	0	#NULL!	1	1	1	39	1	0	0	0	0	0	1150	0	1	1	1	0	3	0
0	0	0	0	0	0	0	#NULL!	0	1	0	36	0	0	0	0	0	0	740	0	1	1	2	0	8	0
0	0	0	0	0	0	1	2	0	1	0	38	0	0	0	0	0	1	780	0	1	1	2	0	2	0
0	0	0	0	0	0	0	#NULL!	0	1	1	40	0	0	0	0	0	0	635	0	1	1	2	0	2	0
0	1	0	0	0	0	0	#NULL!	0	2	0	41	0	0	0	0	1	1	1200	0	1	1	2	0	4	1
0	0	0	0	0	0	0	#NULL!	0	1	1	42	0	0	0	0	0	0	1080	0	1	1	2	0	2	0
0	1	0	0	0	0	0	#NULL!	0	1	0	41	0	0	0	0	0	0	620	0	1	1	2	0	3	1
0	0	0	0	0	0	0	#NULL!	0	1	1	40	0	0	0	0	0	0	825	0	1	1	2	0	3	0
0	0	0	0	0	0	0	#NULL!	1	1	0	40	1	0	0	0	0	1	700	0	1	1	2	0	5	0
0	1	0	0	0	0	0	#NULL!	0	1	0	41	0	0	0	0	1	1	640	0	1	1	1	0	3	1
0	0	0	0	0	0	1	0	0	1	0	39	0	0	0	0	0	0	855	0	1	1	1	0	2	0
0	1	0	0	0	0	0	#NULL!	0	1	0	41	0	0	0	0	1	0	820	0	1	1	2	0	4	1
0	0	0	0	0	0	1	4	0	1	1	39	0	0	0	0	0	0	890	0	1	1	2	0	2	0
0	1	2	0	0	0	0	#NULL!	0	1	0	41	0	0	0	0	0	0	918	0	1	1	2	0	4	1
0	1	2	0	0	0	0	#NULL!	0	1	0	41	1	0	0	0	0	1	496	0	1	1	1	0	5	1
0	0	0	0	0	0	0	#NULL!	0	1	0	37	0	0	0	0	0	0	510	0	1	1	1	0	3	0
0	1	2	0	0	0	0	#NULL!	0	1	0	39	0	0	0	0	0	0	660	0	1	1	2	0	4	1
0	0	0	0	0	0	0	#NULL!	0	1	0	41	0	0	0	0	0	0	780	0	1	1	1	0	3	0
0	0	0	0	0	0	0	#NULL!	0	1	0	40	0	0	0	0	0	0	750	0	1	1	2	0	3	0
0	0	0	0	0	0	0	#NULL!	0	1	1	40	0	0	0	0	0	1	1060	0	1	1	1	0	4	0
0	0	0	0	0	0	0	#NULL!	0	1	1	37	0	0	0	0	0	0	780	0	1	1	1	0	2	0
0	0	0	0	0	0	1	5	0	1	0	42	1	0	0	0	0	0	650	0	1	1	1	0	3	0
0	0	0	0	0	0	0	#NULL!	0	1	0	41	0	0	0	0	0	1	#NULL!	0	1	1	1	0	3	0
0	0	0	1	0	1	0	#NULL!	1	1	1	41	1	0	0	0	0	1	720	0	1	1	2	0	3	0
1	1	0	0	0	0	0	#NULL!	0	1	0	40	0	0	0	0	0	0	750	0	1	1	2	0	4	1
0	1	0	0	0	0	1	1	0	1	1	41	1	0	1	0	0	0	975	0	1	1	1	0	2	1
0	0	0	0	0	0	0	#NULL!	0	1	2	40	0	0	0	0	0	0	770	0	1	1	1	0	2	0
0	0	0	0	0	0	1	5	0	1	0	40	0	0	0	0	0	0	610	0	1	1	1	0	4	0
0	0	0	0	0	0	1	4	0	1	1	41	0	0	0	0	0	0	930	0	1	1	2	0	2	0
0	1	0	0	1	1	1	5	0	1	0	37	1	0	0	0	1	1	1170	1	2	1	1	0	7	1
0	0	0	0	0	0	0	#NULL!	0	2	1	42	0	0	0	0	0	0	650	0	1	1	1	0	1	0
0	0	0	0	0	0	1	2	0	1	0	41	0	0	0	0	0	0	630	0	1	1	1	0	3	0
1	1	0	0	0	0	0	#NULL!	0	1	0	42	1	0	0	0	0	1	480	0	1	1	1	0	4	1
0	0	0	0	0	0	1	0	0	1	0	40	0	0	0	0	0	0	590	0	1	1	1	0	3	0
0	0	0	0	0	0	0	#NULL!	0	1	0	40	0	0	0	0	0	1	770	0	1	1	1	0	5	0
0	1	0	0	0	0	0	#NULL!	0	1	1	41	0	0	0	0	1	1	800	0	1	1	1	0	3	1
0	1	2	0	0	0	0	#NULL!	0	2	0	38	0	0	0	0	0	0	440	0	1	1	2	0	4	1
0	0	0	0	0	0	0	#NULL!	0	1	1	40	0	0	0	0	0	0	620	0	1	1	2	0	2	0
0	0	0	0	0	0	0	#NULL!	0	1	0	38	0	0	0	0	0	0	560	0	1	1	2	0	4	0
0	0	0	0	0	0	1	4	0	1	1	39	0	0	0	0	0	1	745	0	1	1	1	0	3	0
0	1	0	0	0	0	1	1	0	1	0	39	0	0	0	0	0	1	850	0	1	1	1	0	3	1
0	0	0	0	0	0	0	#NULL!	0	1	0	40	0	0	0	0	0	0	710	0	1	1	1	0	3	0
0	1	2	0	0	0	0	#NULL!	0	1	0	42	0	0	0	0	0	1	560	0	1	1	2	0	4	1
0	0	0	0	0	0	1	2	0	1	0	40	0	0	0	0	0	0	540	0	1	1	2	0	2	0
0	0	0	0	0	0	0	#NULL!	0	1	0	41	#NULL!	#NULL!	#NULL!	#NULL!	#NULL!	#NULL!	750	0	1	1	2	0	2	#NULL!
0	0	0	0	0	0	1	2	0	1	0	41	0	0	0	0	0	0	630	0	1	1	1	0	4	0
0	1	0	0	0	0	0	#NULL!	1	1	0	40	0	0	0	0	0	0	670	0	1	1	2	0	3	1
0	1	0	0	0	0	0	#NULL!	0	1	2	41	0	0	0	0	1	1	746	0	1	1	1	0	2	1
1	1	2	1	0	1	0	#NULL!	1	1	0	36	0	1	0	0	0	0	650	0	1	1	2	0	6	1
0	0	0	0	0	0	0	#NULL!	0	1	1	39	0	0	0	0	0	0	620	0	1	1	1	0	2	0
0	0	0	0	0	0	0	#NULL!	0	1	0	41	0	0	0	0	0	0	790	0	1	1	2	0	4	0
0	1	0	0	0	0	0	#NULL!	0	1	1	39	0	0	0	0	1	1	680	0	1	1	2	0	3	1
0	1	0	0	0	0	0	#NULL!	0	1	0	39	0	0	0	0	1	1	650	0	1	1	2	0	5	1
0	0	0	0	0	0	0	#NULL!	0	1	1	40	0	0	0	0	0	0	750	0	1	1	1	0	2	0
0	1	0	0	0	0	0	#NULL!	1	1	0	40	0	0	0	0	1	1	#NULL!	0	1	1	1	0	4	1
0	0	0	0	0	0	0	#NULL!	0	1	1	39	1	0	0	0	0	0	1120	1	2	1	2	0	7	0
0	0	0	0	0	0	0	#NULL!	1	1	0	40	0	0	1	0	0	1	700	0	1	1	2	0	4	1
0	1	0	0	0	0	0	#NULL!	0	1	0	39	0	0	0	0	1	1	670	0	1	1	2	0	4	1
0	0	0	1	0	1	0	#NULL!	0	1	0	31	0	0	0	0	0	0	380	0	1	1	2	0	4	0
0	0	0	0	0	0	1	5	1	1	0	41	0	0	0	0	0	1	1200	0	1	1	1	0	3	0
0	1	0	0	0	0	0	#NULL!	0	1	0	41	0	0	1	0	1	1	677	0	1	1	1	0	4	1
0	0	0	0	0	0	0	#NULL!	0	1	1	41	0	0	0	0	0	0	640	0	1	1	1	0	2	0
0	0	0	0	0	0	0	#NULL!	0	1	1	40	0	0	0	0	0	1	#NULL!	0	1	1	1	0	1	0
0	0	0	0	0	0	1	5	0	1	2	40	0	0	0	0	0	1	679	0	1	1	2	0	2	0
0	0	0	0	0	0	0	#NULL!	0	1	0	39	0	0	0	0	0	0	600	0	1	1	2	0	2	0
0	1	0	0	0	0	0	#NULL!	0	2	0	39	0	0	0	0	0	1	760	0	1	1	2	0	4	1
0	1	0	0	0	0	0	#NULL!	0	1	2	39	0	0	0	0	0	0	700	0	1	1	2	0	3	1
0	1	0	0	0	0	0	#NULL!	0	1	1	40	0	0	0	0	0	0	730	0	1	1	2	0	2	1
0	1	0	0	0	0	0	#NULL!	0	1	0	41	0	0	1	0	0	1	810	0	1	1	2	1	3	1
0	1	2	0	0	0	0	#NULL!	0	1	0	40	0	0	0	0	0	1	891	0	1	1	1	0	5	1
0	1	1	0	0	0	0	#NULL!	0	1	0	37	0	0	0	0	0	0	540	0	1	1	2	0	3	1
0	0	0	0	0	0	0	#NULL!	0	1	2	40	0	0	0	0	0	1	475	0	1	1	2	0	2	0
0	0	0	0	0	0	0	#NULL!	1	1	0	41	0	0	0	0	0	0	580	0	1	1	1	0	4	0
0	1	0	0	0	0	0	#NULL!	1	1	0	41	0	0	0	0	1	1	660	0	1	1	1	0	4	1
0	1	0	0	0	0	0	#NULL!	0	1	0	40	0	0	0	0	0	1	550	0	1	1	2	0	3	1
0	0	0	0	0	0	0	#NULL!	0	1	0	33	0	0	0	0	0	0	480	0	1	1	2	0	2	0
0	0	0	0	0	0	0	#NULL!	0	1	0	40	0	0	0	0	0	0	620	0	1	1	2	0	2	0
0	0	0	0	0	0	0	#NULL!	0	1	1	42	0	0	0	0	0	0	640	0	1	1	2	0	2	0
0	1	2	0	0	0	0	#NULL!	0	2	0	41	1	1	1	0	0	1	918	0	1	1	2	0	6	1
0	1	0	0	1	1	0	#NULL!	1	1	0	40	0	0	0	0	1	1	700	0	1	1	2	0	4	1
0	0	0	0	0	0	0	#NULL!	0	1	1	42	1	0	0	1	0	1	700	0	1	1	1	0	3	0
0	1	0	0	0	0	0	#NULL!	0	1	1	41	1	1	1	1	0	1	600	0	1	1	2	0	3	1
0	1	0	0	0	0	0	#NULL!	0	1	0	40	0	0	0	0	1	1	690	0	1	1	2	0	3	1
1	0	0	0	0	0	0	#NULL!	0	2	1	40	0	0	0	0	0	0	735	0	1	1	1	0	3	0
0	1	0	0	0	0	1	0	0	1	0	40	0	0	0	0	0	0	705	0	1	1	2	0	3	1
1	1	0	0	0	0	1	4	0	1	0	40	0	0	0	0	1	0	880	0	1	1	1	0	4	1
0	0	0	0	0	0	0	#NULL!	0	1	1	41	0	0	0	0	0	0	1000	0	1	1	1	0	4	0
1	1	2	1	0	1	0	#NULL!	0	1	0	41	0	0	0	0	0	1	550	0	1	1	2	0	5	1
0	1	1	0	0	0	0	#NULL!	0	1	1	38	0	0	0	0	0	0	713	0	1	1	1	0	3	1
0	1	0	0	0	0	1	5	0	1	0	41	0	0	0	0	0	0	830	0	1	1	2	0	4	1
0	0	0	0	0	0	1	0	0	1	0	38	0	0	0	0	0	0	660	0	1	1	2	0	3	0
0	0	0	0	0	0	1	3	0	1	0	41	0	0	0	0	0	1	920	0	1	1	1	0	3	0
0	1	2	0	0	0	0	#NULL!	0	1	1	39	0	0	0	0	0	0	880	0	1	1	2	0	3	1
0	1	2	0	0	0	0	#NULL!	0	1	0	41	0	0	0	0	0	1	717	0	1	1	2	0	3	1
1	1	1	0	0	0	1	0	0	1	1	39	0	0	0	0	0	0	560	0	1	1	2	0	5	1
0	0	0	0	0	0	1	1	0	1	5	41	0	0	1	0	0	0	750	0	1	1	1	0	3	1
0	0	0	0	0	0	0	#NULL!	0	1	0	41	0	0	0	0	0	1	680	0	1	1	2	0	3	0
0	1	1	0	0	0	0	#NULL!	0	1	0	38	0	0	0	0	0	0	700	0	1	1	1	0	3	1
0	0	0	0	0	0	0	#NULL!	0	1	0	41	0	0	0	0	0	1	695	0	1	1	2	0	3	0
1	1	2	0	1	1	1	4	0	1	0	42	1	0	0	0	0	0	695	0	1	1	1	0	5	1
0	0	0	0	0	0	1	3	0	1	0	40	0	0	0	0	0	0	480	0	1	1	2	0	4	0
0	0	0	0	0	0	0	#NULL!	0	1	0	41	0	0	1	0	0	0	840	0	1	1	2	0	4	1
1	1	0	0	1	1	0	#NULL!	1	1	0	41	0	0	0	0	1	1	890	0	1	1	1	0	4	1
0	0	0	0	0	0	0	#NULL!	0	1	1	41	0	0	0	0	0	0	530	0	1	1	1	0	3	0
0	0	0	0	0	0	1	4	0	1	0	41	0	0	0	0	0	0	660	0	1	1	1	0	4	0
0	0	0	0	0	0	0	#NULL!	0	1	0	41	0	0	0	0	0	0	#NULL!	0	1	1	1	0	3	0
0	0	0	0	0	0	0	#NULL!	0	1	1	40	1	0	0	0	0	1	717	0	1	1	2	0	2	0
0	1	2	0	0	0	0	#NULL!	0	1	1	42	1	0	1	0	0	0	700	0	1	1	1	0	6	1
0	0	0	0	0	0	1	0	0	1	1	40	0	0	1	0	0	0	590	0	1	1	1	0	2	1
0	1	0	0	0	0	0	#NULL!	0	1	0	39	0	0	0	0	1	1	485	0	1	1	1	0	7	1
0	1	2	0	0	0	0	#NULL!	0	1	0	42	0	0	0	0	0	1	570	0	1	1	1	0	5	1
0	0	0	0	0	0	1	3	0	1	0	40	0	0	0	0	0	1	560	0	1	1	1	0	3	0
0	1	2	0	0	0	1	2	0	1	0	40	0	0	0	0	0	1	730	0	1	1	2	0	5	1
0	0	0	0	0	0	1	5	0	1	0	41	0	0	0	0	0	1	760	0	1	1	1	0	4	0
0	1	0	0	0	0	1	3	0	1	0	39	1	0	0	0	0	1	500	0	1	1	2	1	5	1
0	1	0	0	0	0	0	#NULL!	0	1	0	38	1	0	1	0	0	0	600	0	1	1	1	0	5	1
0	0	0	0	0	0	1	3	0	1	0	40	0	0	0	0	0	0	540	0	1	1	1	0	3	0
0	1	1	0	0	0	0	#NULL!	0	1	0	38	0	0	0	0	0	0	550	1	2	1	1	0	6	1
1	0	0	0	0	0	1	4	0	1	2	40	0	0	0	0	0	0	600	0	1	1	1	0	2	0
0	0	0	0	0	0	0	#NULL!	0	1	0	39	0	0	0	0	0	0	604	0	1	1	1	0	3	0
0	0	0	0	0	0	1	5	0	1	2	42	0	0	1	0	0	0	700	0	1	1	1	0	2	1
0	1	0	0	0	0	1	#NULL!	0	2	0	39	0	0	0	0	0	1	455	0	1	1	1	0	4	1
0	0	0	0	0	0	0	#NULL!	0	1	0	39	1	0	0	0	0	1	710	0	1	1	1	0	4	0
0	1	2	0	0	0	1	1	0	1	0	42	1	1	0	0	0	0	930	0	1	1	1	0	5	1
0	#NULL!	0	0	0	0	0	#NULL!	0	#NULL!	#NULL!	34	#NULL!	#NULL!	#NULL!	#NULL!	#NULL!	#NULL!	610	0	1	1	1	0	5	#NULL!
0	1	2	0	0	0	1	3	1	1	0	41	0	0	0	0	0	1	600	0	1	1	1	0	5	1
0	1	0	0	0	0	1	1	0	1	1	41	0	0	0	0	0	0	910	0	1	1	1	0	2	1
1	0	0	0	1	1	1	3	0	1	1	41	0	0	0	0	0	0	700	0	1	1	1	0	2	0
0	1	0	0	0	0	0	#NULL!	1	1	0	40	0	0	0	0	0	1	550	0	1	1	1	0	4	1
0	0	0	0	0	0	0	#NULL!	0	1	0	41	0	0	1	0	0	1	671	0	1	1	1	0	3	1
0	0	0	0	0	0	0	#NULL!	0	1	2	39	1	0	0	0	0	0	730	0	1	1	1	0	4	0
0	0	0	0	0	0	0	#NULL!	0	1	1	41	0	0	0	0	0	0	900	0	1	1	2	0	2	0
0	0	0	0	0	0	0	#NULL!	1	1	0	39	1	0	1	0	0	1	715	0	1	1	2	0	3	1
0	0	0	0	0	0	0	#NULL!	0	1	1	41	0	0	0	0	0	0	900	0	1	1	2	0	1	0
0	1	2	1	0	1	1	3	1	1	0	37	0	0	0	0	0	0	700	0	1	1	2	0	6	1
0	1	0	1	0	1	1	4	1	1	0	36	0	0	0	0	0	0	750	0	1	1	1	0	6	1
0	0	0	0	0	0	1	4	0	1	1	39	0	0	0	0	0	0	870	0	1	1	2	0	2	0
0	1	1	0	0	0	0	#NULL!	0	1	2	38	0	0	0	0	0	0	850	0	1	1	1	0	4	1
0	0	0	0	0	0	1	0	0	2	0	41	0	0	0	0	0	1	660	0	1	1	2	0	3	0
0	1	0	0	0	0	1	5	0	1	0	41	1	0	0	0	0	1	790	0	1	1	2	0	5	1
0	0	0	0	0	0	0	#NULL!	0	1	2	42	0	1	1	0	0	0	590	0	1	1	1	0	3	1
0	1	0	0	0	0	0	#NULL!	0	1	0	41	0	0	0	0	1	1	970	0	1	1	2	0	5	1
0	1	0	0	0	0	1	2	0	1	0	38	0	0	0	0	0	1	620	0	1	1	1	0	3	1
0	0	0	0	0	0	0	#NULL!	0	1	1	41	0	0	0	0	0	0	640	0	1	1	2	0	2	0
0	1	2	0	0	0	0	#NULL!	0	1	1	42	0	0	0	0	0	1	700	0	1	1	1	0	5	1
0	0	0	0	0	0	0	#NULL!	0	1	1	40	0	0	0	0	0	0	741	0	1	1	2	0	2	0
0	1	0	0	0	0	1	3	0	1	0	38	0	0	0	0	0	0	730	0	1	1	1	0	4	1
0	0	0	0	0	0	0	#NULL!	0	1	1	41	0	0	1	0	0	1	899	0	1	1	1	0	1	1
0	0	0	0	0	0	0	#NULL!	1	1	0	39	0	0	0	0	0	0	540	0	1	1	1	0	2	0
0	0	0	0	0	0	0	#NULL!	0	1	2	41	0	1	1	0	0	0	710	0	1	1	1	0	3	1
0	0	0	0	0	0	1	1	1	1	0	39	0	0	0	0	0	0	600	0	1	1	2	0	3	0
0	1	0	0	0	0	0	#NULL!	0	1	0	41	0	0	0	0	0	0	495	0	1	1	1	0	3	1
1	1	0	0	0	0	0	#NULL!	0	1	0	39	0	0	0	0	0	0	950	0	1	1	1	0	3	1
0	0	0	0	0	0	0	#NULL!	0	1	0	41	0	0	0	0	0	1	760	0	1	1	1	0	4	0
0	1	0	0	0	0	1	3	0	1	0	41	0	0	0	0	1	0	638	0	1	1	1	0	4	1
0	0	0	0	0	0	1	1	0	1	0	41	0	0	0	0	0	0	550	0	1	1	2	0	2	0
0	0	0	0	0	0	0	#NULL!	0	1	2	41	0	0	0	0	0	0	905	0	1	1	1	0	#NULL!	0
0	1	2	0	0	0	0	#NULL!	0	1	0	40	0	0	0	0	0	0	820	0	1	1	1	0	5	1
0	1	2	0	0	0	0	#NULL!	0	1	0	39	0	0	0	0	0	1	707	0	1	1	2	0	5	1
0	1	0	1	0	1	0	#NULL!	1	2	0	40	0	0	0	0	0	1	700	0	1	1	1	0	4	1
0	0	0	0	0	0	0	#NULL!	1	1	1	40	0	0	0	0	0	0	700	0	1	1	1	0	2	0
0	0	0	0	0	0	0	#NULL!	0	1	1	41	0	0	0	0	0	0	980	0	1	1	2	0	3	0
0	1	0	0	0	0	1	5	1	1	0	41	0	1	0	0	1	1	800	0	1	1	1	0	3	1
0	1	1	0	0	0	0	#NULL!	0	1	4	39	0	0	0	0	0	0	835	0	1	1	2	0	3	1
0	0	0	0	0	0	0	#NULL!	0	1	1	40	0	0	0	0	0	0	620	0	1	1	2	0	2	0
0	0	0	0	0	0	0	#NULL!	0	1	1	39	0	0	0	0	0	0	520	0	1	1	2	0	2	0
0	1	0	0	0	0	0	#NULL!	1	1	0	41	0	0	0	0	0	1	650	0	1	1	1	0	3	1
0	0	0	0	0	0	1	0	0	1	1	38	0	0	0	0	0	0	660	0	1	1	2	0	1	0
0	0	0	0	0	0	1	3	0	1	2	41	0	0	0	0	0	0	650	0	1	1	2	0	1	0
0	0	0	0	0	0	1	3	0	1	0	39	0	0	0	0	0	1	510	0	1	1	1	0	3	0
0	0	0	0	0	0	0	#NULL!	0	1	1	42	1	0	0	0	0	0	640	0	1	1	1	0	2	0
0	0	0	0	0	0	1	1	0	1	0	39	0	0	0	0	0	1	800	0	1	1	2	0	3	0
0	0	0	0	0	0	0	#NULL!	0	1	1	39	0	0	0	0	0	1	1040	0	1	1	1	0	2	0
0	0	0	0	0	0	0	#NULL!	0	1	0	37	0	0	0	0	0	0	450	0	1	1	1	0	3	0
0	1	0	0	0	0	0	#NULL!	0	1	0	39	0	0	0	0	0	1	543	0	1	1	2	0	3	1
0	0	0	0	0	0	0	#NULL!	0	1	0	39	0	0	0	0	0	0	570	0	1	1	1	0	3	0
0	1	0	0	0	0	0	#NULL!	0	2	0	39	1	0	0	0	1	0	440	0	1	1	1	0	8	1
0	0	0	0	0	0	0	#NULL!	0	1	0	42	1	0	1	0	0	1	650	0	1	1	1	0	6	1
0	1	0	0	0	0	0	#NULL!	0	1	0	41	1	0	0	0	1	1	840	0	1	1	1	0	5	1
0	0	0	0	0	0	0	#NULL!	0	1	1	40	0	0	0	0	0	0	536	0	1	1	2	0	2	0
0	1	2	0	0	0	0	#NULL!	0	1	0	41	0	0	0	0	0	0	570	0	1	1	1	0	4	1
0	1	0	0	0	0	0	#NULL!	0	1	0	39	0	0	0	0	0	1	865	0	1	1	2	0	3	1
0	0	0	0	0	0	0	#NULL!	0	1	1	41	1	0	0	0	0	0	900	0	1	1	1	0	2	0
1	1	0	0	0	0	1	5	0	1	1	41	0	0	0	0	1	1	900	0	1	1	1	0	3	1
0	0	0	0	0	0	0	#NULL!	0	1	2	38	0	0	0	0	0	0	585	0	1	1	2	0	4	0
0	0	0	0	1	1	0	#NULL!	1	1	0	41	0	0	0	0	0	1	866	0	1	1	1	0	3	0
0	1	0	0	0	0	1	4	0	1	0	39	0	0	0	0	0	0	620	0	1	1	1	0	3	1
0	1	2	0	0	0	0	#NULL!	0	1	1	40	0	0	0	0	0	1	550	0	1	1	2	0	4	1
0	1	2	0	0	0	0	#NULL!	0	1	0	42	0	0	0	0	1	1	639	0	1	1	1	0	5	1
0	0	0	0	0	0	1	3	0	1	1	38	0	0	0	0	0	0	680	0	1	1	1	0	3	0
0	1	0	0	0	0	1	0	0	1	0	41	0	0	0	0	0	0	610	0	1	1	2	0	4	1
1	1	0	0	0	0	1	0	0	1	0	40	0	0	0	0	0	1	800	0	1	1	2	0	3	1
0	0	0	0	0	0	1	5	0	1	1	41	0	0	0	0	0	0	644	0	1	1	2	0	3	0
0	1	1	0	0	0	0	#NULL!	0	1	2	39	0	0	0	0	0	0	590	0	1	1	1	0	3	1
0	1	0	0	0	0	1	3	0	2	0	38	0	0	0	0	1	0	710	0	1	1	1	0	3	1
0	1	2	0	0	0	0	#NULL!	0	2	0	40	1	0	0	0	0	0	565	0	1	1	2	0	5	1
0	0	0	0	0	0	0	#NULL!	0	1	1	41	0	0	0	0	0	0	675	0	1	1	1	0	2	0
0	0	0	0	0	0	1	2	0	1	1	40	0	0	0	0	0	0	540	0	1	1	1	0	2	0
0	0	0	0	0	0	0	#NULL!	0	1	1	41	1	0	0	0	0	0	510	0	1	1	1	0	2	0
1	1	0	0	1	1	0	#NULL!	0	2	0	40	1	0	0	0	1	1	695	0	1	1	2	0	3	1
0	0	0	0	0	0	0	#NULL!	0	1	4	39	0	0	0	0	0	0	510	0	1	1	2	0	2	0
0	0	0	0	1	1	0	#NULL!	1	1	0	40	1	0	0	1	0	1	#NULL!	0	1	1	2	0	5	0
0	0	0	0	0	0	0	#NULL!	0	1	1	39	0	0	0	0	0	0	730	0	1	1	2	0	2	0
0	1	0	0	0	0	0	#NULL!	0	1	0	40	0	0	0	0	1	1	580	0	1	1	1	0	4	1
0	1	0	1	0	1	1	10	1	1	0	41	1	1	0	0	1	1	1330	0	1	1	2	0	4	1
0	1	1	0	0	0	1	9	0	1	1	41	0	0	0	0	0	0	7501	0	1	1	2	0	3	1
0	1	0	0	0	0	0	#NULL!	0	1	1	41	1	0	0	0	1	0	1161	0	1	1	1	0	5	1
0	0	0	0	0	0	0	#NULL!	0	1	0	40	0	0	0	0	0	1	750	0	1	1	2	0	4	0
1	1	0	0	0	0	0	#NULL!	0	1	0	39	0	0	0	0	1	1	920	0	1	1	2	0	4	1
0	1	1	0	0	0	0	#NULL!	0	1	3	39	0	0	0	0	0	0	880	0	1	1	1	0	3	1
0	1	0	0	0	0	0	#NULL!	0	1	0	41	0	0	0	0	1	1	#NULL!	0	1	1	1	0	3	1
0	1	0	0	0	0	0	#NULL!	0	1	0	42	1	0	0	0	1	1	770	0	1	1	1	0	4	1
0	1	0	0	0	0	0	#NULL!	1	1	0	39	1	1	0	0	0	1	540	0	1	1	2	0	4	1
0	1	0	0	0	0	0	#NULL!	0	1	0	41	0	0	0	0	1	1	907	0	1	1	2	0	4	1
0	1	0	0	0	0	1	0	0	1	0	41	0	0	0	0	1	1	1	0	1	1	1	0	4	1
0	1	1	0	0	0	0	#NULL!	0	1	1	41	0	0	0	0	0	0	770	0	1	1	2	0	3	1
0	1	0	0	0	0	0	#NULL!	0	1	0	40	0	0	0	0	0	1	600	0	1	1	1	1	3	1
0	1	0	0	0	0	0	#NULL!	0	1	1	41	1	0	0	0	0	0	540	0	1	1	1	0	2	1
0	0	0	0	0	0	0	#NULL!	0	1	1	41	0	0	0	0	0	0	650	0	1	1	1	0	3	0
0	0	0	0	0	0	1	3	0	1	0	36	1	0	0	0	0	0	820	0	1	1	2	0	11	0
0	0	0	0	0	0	1	5	0	1	0	39	0	0	0	0	0	0	745	0	1	1	1	0	3	0
0	0	0	0	0	0	0	#NULL!	0	1	1	40	0	0	0	0	0	0	600	0	1	1	2	0	2	0
0	0	0	0	0	0	1	5	0	1	1	41	0	0	0	0	0	0	1	0	1	1	2	0	2	0
0	1	1	0	0	0	1	5	0	1	1	39	0	0	0	0	0	0	770	0	1	1	1	0	3	1
0	0	0	0	0	0	0	#NULL!	0	1	9	40	0	1	1	0	0	0	750	0	1	1	1	0	2	1
0	1	0	0	0	0	0	#NULL!	0	1	0	42	1	1	1	0	0	1	640	0	1	1	2	0	5	1
0	0	0	0	0	0	0	#NULL!	0	1	0	42	0	0	0	0	0	0	800	0	1	1	1	0	3	0
0	0	0	0	0	0	0	#NULL!	0	1	0	39	0	0	0	0	0	0	496	0	1	1	2	0	3	0
0	1	2	0	0	0	0	#NULL!	0	2	0	40	0	0	0	0	0	1	555	0	1	1	2	0	5	1
0	0	0	0	0	0	0	#NULL!	1	1	2	38	0	0	0	0	0	0	470	0	1	1	2	0	2	0
0	0	0	0	0	0	0	#NULL!	0	1	0	41	0	0	0	0	0	1	800	0	1	1	1	0	3	0
0	1	1	0	0	0	0	#NULL!	0	1	0	40	0	0	0	0	0	0	550	0	1	1	2	0	3	1
0	0	0	0	0	0	1	3	0	2	0	42	0	0	0	0	0	0	600	0	1	1	2	0	3	0
0	0	0	0	1	1	1	9	0	1	1	41	0	0	0	0	0	0	720	0	1	1	2	0	1	0
0	1	0	0	0	0	0	#NULL!	0	1	0	40	0	0	0	0	0	0	#NULL!	0	1	1	2	0	4	1
0	0	0	0	0	0	0	#NULL!	0	1	2	40	0	0	0	0	0	0	640	0	1	1	1	0	2	0
0	0	0	0	0	0	0	#NULL!	0	1	2	39	0	0	0	0	0	0	650	0	1	1	1	0	2	0
0	0	0	0	0	0	0	#NULL!	1	1	1	40	1	0	0	0	0	0	600	0	1	1	1	0	2	0
0	0	0	0	0	0	0	#NULL!	0	1	0	42	0	0	0	0	0	0	880	0	1	1	2	0	3	0
0	1	0	0	0	0	1	3	0	1	0	40	0	0	0	0	0	0	701	0	1	1	2	0	3	1
0	0	0	0	0	0	0	#NULL!	0	1	0	41	0	0	0	0	0	1	1	0	1	1	2	0	3	0
0	0	0	0	0	0	0	#NULL!	0	1	3	40	0	0	0	0	0	0	640	0	1	1	1	0	1	0
0	0	0	0	0	0	0	#NULL!	0	1	2	41	1	0	1	0	0	0	780	0	1	1	2	0	2	1
0	0	0	0	0	0	0	#NULL!	0	1	0	41	1	0	0	0	0	0	800	0	1	1	2	0	3	0
0	0	0	0	0	0	0	#NULL!	0	1	0	40	0	0	0	0	0	0	780	0	1	1	1	0	3	0
0	1	0	0	0	0	0	#NULL!	0	1	0	40	0	0	0	0	0	1	750	0	1	1	2	0	3	1
0	0	0	0	0	0	1	4	0	1	1	41	0	0	0	0	0	0	880	0	1	1	1	0	2	0
0	0	0	0	0	0	0	#NULL!	0	1	0	33	0	0	0	0	0	0	#NULL!	0	1	1	1	0	3	0
0	1	0	0	0	0	1	3	0	2	0	40	0	0	0	0	0	1	610	0	1	1	2	0	3	1
0	0	0	0	0	0	1	1	0	1	1	38	1	0	0	0	0	1	570	0	1	1	2	0	3	0
0	0	0	0	0	0	1	5	0	1	0	37	0	0	0	0	0	0	500	0	1	1	1	0	3	0
0	0	0	0	0	0	0	#NULL!	1	1	0	41	1	1	0	0	0	1	630	0	1	1	2	0	4	0
0	0	0	0	0	0	0	#NULL!	0	1	1	39	0	0	0	0	0	1	770	0	1	1	2	0	2	0
0	1	0	0	0	0	0	#NULL!	0	1	0	41	0	0	0	0	0	1	#NULL!	0	1	1	2	0	4	1
0	0	0	0	0	0	0	#NULL!	0	1	1	41	0	0	0	0	0	0	710	0	1	1	1	0	2	0
0	1	0	0	0	0	1	3	0	1	0	42	0	0	0	0	0	0	8201	0	1	1	1	0	3	1
0	1	0	0	0	0	0	#NULL!	0	1	0	40	0	0	0	0	0	1	500	0	1	1	2	0	4	1
0	0	0	0	0	0	0	#NULL!	0	1	2	40	0	0	0	0	0	1	650	0	1	1	2	0	3	0
0	0	0	0	0	0	0	#NULL!	0	1	0	42	0	0	0	0	0	0	900	0	1	1	2	0	3	0
0	#NULL!	0	0	0	0	0	#NULL!	0	1	0	37	#NULL!	#NULL!	#NULL!	#NULL!	#NULL!	#NULL!	450	0	1	1	1	0	3	#NULL!
0	1	0	0	0	0	0	#NULL!	0	1	0	42	0	0	1	0	1	1	#NULL!	0	1	1	2	0	4	1
0	0	0	0	0	0	0	#NULL!	0	1	0	38	0	0	0	0	0	0	500	0	1	1	2	0	3	0
0	0	0	0	0	0	0	#NULL!	0	1	1	41	#NULL!	#NULL!	#NULL!	#NULL!	#NULL!	#NULL!	700	0	1	1	2	0	2	#NULL!
0	0	0	0	0	0	0	#NULL!	0	1	1	40	0	0	0	0	0	0	900	0	1	1	2	0	2	0
0	1	2	0	0	0	0	#NULL!	1	1	0	39	1	0	0	0	0	1	700	0	1	1	1	0	3	1
0	1	0	0	0	0	0	#NULL!	1	1	0	40	1	1	0	0	1	0	730	0	1	1	2	0	5	1
0	1	0	0	0	0	1	9	0	1	0	41	0	0	0	0	1	0	530	0	1	1	1	0	4	1
0	1	0	0	0	0	0	#NULL!	0	1	0	41	0	0	0	0	0	1	650	0	1	1	1	0	4	1
1	#NULL!	0	0	0	0	0	#NULL!	0	1	0	40	#NULL!	#NULL!	#NULL!	#NULL!	#NULL!	1	660	0	1	1	1	0	3	#NULL!
0	0	0	0	0	0	0	#NULL!	0	1	1	38	0	0	0	0	0	0	638	0	1	1	2	0	1	0
1	0	0	0	0	0	1	0	0	1	1	41	0	1	1	0	0	1	630	0	1	1	2	0	1	1
0	1	0	0	0	0	0	#NULL!	0	1	1	41	0	0	1	0	0	0	890	0	1	1	1	0	2	1
0	0	0	0	0	0	0	#NULL!	0	1	0	40	0	0	0	0	0	1	610	0	1	1	1	0	3	0
0	0	0	0	0	0	1	0	0	1	0	40	0	0	0	0	0	1	#NULL!	0	1	1	2	0	3	0
0	1	0	0	0	0	0	#NULL!	0	1	0	39	0	0	0	0	1	1	710	0	1	1	1	0	3	1
0	1	0	0	0	0	0	#NULL!	0	1	0	40	0	0	0	0	1	0	1100	0	1	1	1	0	4	1
0	1	0	0	0	0	0	#NULL!	0	1	0	40	0	0	0	0	1	1	730	0	1	1	1	0	6	1
0	0	0	0	0	0	1	5	0	1	2	39	0	0	0	0	0	0	810	0	1	1	1	0	2	0
0	1	0	0	0	0	1	4	0	1	0	42	0	0	0	0	1	0	630	0	1	1	2	0	4	1
0	1	2	0	0	0	1	3	0	1	1	37	0	0	0	0	0	0	650	0	1	1	2	0	4	1
1	1	0	0	0	0	0	#NULL!	0	1	1	41	0	0	0	0	1	1	750	0	1	1	1	0	2	1
1	1	2	0	0	0	1	4	0	1	0	40	0	0	0	0	0	1	536	0	1	1	2	0	5	1
0	0	0	0	0	0	0	#NULL!	0	1	1	40	0	0	0	0	0	0	570	0	1	1	2	0	2	0
0	0	0	0	0	0	0	#NULL!	0	1	2	37	1	0	0	0	0	1	1460	1	2	1	2	0	6	0
0	0	0	0	0	0	0	#NULL!	0	1	0	38	0	0	0	0	0	1	640	0	1	1	1	0	3	0
0	1	0	0	0	0	0	#NULL!	0	1	1	41	0	0	0	0	0	1	640	0	1	1	2	0	2	1
0	1	0	0	0	0	0	#NULL!	1	1	0	40	1	1	0	0	1	1	600	0	1	1	1	0	5	1
1	0	0	0	0	0	1	3	1	1	0	39	0	0	0	0	0	0	690	0	1	1	1	0	2	0
0	1	2	0	0	0	1	3	0	1	1	36	0	0	0	0	0	0	860	0	1	1	2	0	2	1
0	1	0	0	0	0	0	#NULL!	0	1	0	41	0	0	0	0	0	0	570	0	1	1	1	0	4	1
0	0	0	0	0	0	0	#NULL!	0	1	0	37	0	0	0	0	0	1	500	0	1	1	1	0	3	0
0	0	0	0	0	0	1	4	0	1	3	41	0	0	0	0	0	1	766	0	1	1	1	0	1	0
0	0	0	0	0	0	0	#NULL!	0	1	0	40	0	0	0	0	0	0	750	0	1	1	2	0	3	0
0	0	0	0	0	0	0	#NULL!	0	1	0	41	0	0	0	0	0	1	551	0	1	1	2	0	3	0
0	0	0	0	0	0	1	2	0	1	1	41	0	0	0	0	0	1	1000	0	1	1	1	0	2	0
0	0	0	0	0	0	0	#NULL!	0	1	0	39	0	0	0	0	0	0	530	0	1	1	2	0	3	0
0	0	0	0	0	0	1	1	1	1	0	32	0	0	0	0	0	0	720	0	1	1	2	0	3	0
0	1	0	0	0	0	0	#NULL!	0	1	1	40	0	0	0	0	0	0	#NULL!	0	1	1	1	0	3	1
0	#NULL!	0	0	0	0	1	#NULL!	1	1	0	38	#NULL!	#NULL!	#NULL!	#NULL!	#NULL!	1	660	0	1	1	1	0	4	#NULL!
0	0	0	0	0	0	0	#NULL!	0	1	0	39	0	0	0	0	0	1	680	0	1	1	1	0	3	0
0	1	0	1	0	1	0	#NULL!	0	1	2	41	0	0	0	0	1	1	760	0	1	1	1	0	4	1
0	0	0	0	0	0	0	#NULL!	0	1	2	39	1	0	0	0	0	0	580	0	1	1	1	0	3	0
0	0	0	0	0	0	0	#NULL!	0	1	1	39	0	0	0	0	0	0	670	0	1	1	1	0	1	0
0	1	0	0	0	0	0	#NULL!	0	1	1	39	0	0	0	0	0	0	490	0	1	1	2	0	3	1
0	1	0	0	0	0	0	#NULL!	0	1	0	42	1	0	1	0	1	1	920	0	1	1	2	0	4	1
0	1	0	0	0	0	0	#NULL!	0	1	0	42	1	0	0	0	1	1	797	0	1	1	2	0	3	1
0	0	0	0	0	0	0	#NULL!	0	1	0	40	0	0	0	0	0	0	900	0	1	1	1	0	2	0
0	1	1	0	0	0	0	#NULL!	0	1	0	39	0	0	0	0	0	0	#NULL!	0	1	1	2	0	4	1
0	1	0	0	0	0	1	2	0	1	2	40	0	0	0	0	0	0	518	0	1	1	2	0	3	1
0	0	0	0	0	0	0	#NULL!	0	1	0	40	0	0	0	0	0	0	610	0	1	1	2	0	4	0
0	0	0	0	0	0	0	#NULL!	0	1	1	40	0	0	0	0	0	0	800	0	1	1	2	0	1	0
0	0	0	0	0	0	0	#NULL!	0	1	1	40	0	0	0	0	0	1	630	0	1	1	1	0	2	0
0	0	0	0	0	0	0	#NULL!	0	1	0	41	0	0	0	0	0	0	700	0	1	1	2	0	3	0
1	1	0	0	0	0	1	0	0	1	0	39	0	0	0	0	1	1	636	0	1	1	1	0	4	1
0	1	0	0	0	0	0	#NULL!	0	1	1	40	0	0	0	0	0	0	890	0	1	1	1	1	2	1
0	0	0	0	0	0	1	4	0	1	1	41	0	0	0	0	0	0	750	0	1	1	1	0	3	0
0	0	0	0	0	0	1	2	1	1	1	40	1	0	0	0	0	0	640	0	1	1	1	0	2	0
0	0	0	0	0	0	0	#NULL!	0	1	1	39	0	0	1	0	0	1	540	0	1	1	2	0	6	1
0	1	0	0	0	0	0	#NULL!	0	1	0	42	1	0	0	0	0	1	2966	0	1	1	2	0	5	1
0	0	0	0	0	0	0	#NULL!	0	1	0	39	0	0	0	0	0	1	500	0	1	1	2	0	3	0
0	1	0	0	0	0	0	#NULL!	1	1	0	40	0	0	0	0	0	0	620	0	1	1	1	0	3	1
0	0	0	0	0	0	1	5	1	1	1	40	0	0	0	0	0	1	710	0	1	1	2	0	2	0
0	1	0	0	0	0	1	4	0	1	0	39	0	0	0	0	1	1	437	0	1	1	1	0	3	1
0	1	0	0	0	0	0	#NULL!	1	1	0	40	0	1	0	0	0	0	800	0	1	1	2	0	3	1
0	1	2	1	0	1	0	#NULL!	1	1	0	37	1	0	0	0	0	1	650	0	1	1	2	0	5	1
0	1	0	0	0	0	1	2	0	1	0	41	0	0	0	0	1	0	630	0	1	1	1	0	3	1
0	1	0	0	0	0	0	#NULL!	0	1	0	40	0	0	0	0	0	0	680	0	1	1	2	0	5	1
0	0	0	0	0	0	0	#NULL!	1	1	0	40	1	0	0	0	0	1	673	0	1	1	2	0	3	0
0	0	0	0	0	0	1	1	0	1	0	40	0	0	0	0	0	1	560	0	1	1	2	0	3	0
0	0	0	0	0	0	0	#NULL!	0	1	0	40	1	1	0	0	0	0	560	0	1	1	1	0	4	0
0	0	0	0	0	0	0	#NULL!	0	1	0	39	0	0	0	0	0	0	8201	0	1	1	1	0	3	0
0	1	0	0	0	0	0	#NULL!	0	1	1	41	1	0	0	0	0	0	1170	0	1	1	1	0	3	1
1	1	2	0	0	0	0	#NULL!	1	1	0	38	0	1	0	0	0	1	522	0	1	1	2	0	7	1
0	0	0	0	0	0	0	#NULL!	0	1	0	40	1	0	0	0	0	0	790	0	1	1	2	0	3	0
0	1	2	0	0	0	1	5	0	1	0	41	0	0	0	0	0	0	562	0	1	1	1	0	5	1
0	1	0	0	0	0	1	0	0	1	0	40	0	0	0	0	1	0	650	0	1	1	1	0	3	1
0	1	0	0	0	0	0	#NULL!	0	1	1	42	0	0	0	1	0	1	717	0	1	1	2	0	6	1
1	1	2	0	1	1	1	0	0	1	0	38	0	0	0	0	0	0	540	0	1	1	1	0	4	1
0	0	0	0	0	0	1	0	0	1	0	37	1	0	0	0	0	1	614	0	1	1	1	0	4	0
0	0	0	0	0	0	1	2	0	1	0	40	0	0	0	0	0	0	680	0	1	1	1	0	4	0
0	0	0	0	0	0	0	#NULL!	0	1	1	41	0	0	0	0	0	1	745	0	1	1	1	0	2	0
0	1	0	0	1	1	0	#NULL!	1	1	0	39	0	1	0	0	0	1	740	0	1	1	1	0	4	1
0	1	0	0	0	0	0	#NULL!	0	1	0	40	0	0	0	0	0	1	560	0	1	1	1	0	5	1
0	0	0	0	0	0	0	#NULL!	0	1	0	41	0	0	0	0	0	1	520	0	1	1	1	0	3	0
0	0	0	0	0	0	1	3	0	1	2	39	0	0	0	0	0	0	700	0	1	1	1	0	3	0
0	1	0	0	0	0	1	3	1	1	0	38	0	1	0	0	1	1	670	0	1	1	1	0	5	1
0	1	0	0	0	0	1	3	0	1	0	41	0	0	0	0	0	0	870	0	1	1	1	0	3	1
0	0	0	0	0	0	0	#NULL!	0	1	0	40	0	0	0	0	0	0	816	0	1	1	2	0	3	0
0	1	0	0	0	0	0	#NULL!	0	1	0	41	0	0	0	0	0	0	575	0	1	1	1	0	3	1
0	0	0	0	1	1	0	#NULL!	1	1	0	39	0	0	0	0	0	1	510	0	1	1	1	0	4	0
0	1	0	0	0	0	0	#NULL!	1	1	0	39	0	0	0	0	1	1	900	0	1	1	2	0	3	1
0	1	2	0	0	0	0	#NULL!	0	1	0	40	0	0	0	0	0	1	700	0	1	1	1	0	4	1
0	0	0	0	0	0	0	#NULL!	0	1	1	41	0	0	0	0	0	0	600	0	1	1	2	0	2	0
1	0	0	0	0	0	1	0	0	1	0	40	0	0	0	0	0	1	530	0	1	1	1	0	3	0
0	0	0	0	0	0	0	#NULL!	1	1	1	39	1	1	0	0	0	0	708	0	1	1	2	0	2	0
0	0	0	0	0	0	0	#NULL!	0	1	2	41	0	0	0	0	0	0	700	0	1	1	1	0	2	0
0	1	0	0	0	0	0	#NULL!	0	1	0	40	1	0	0	0	1	0	620	0	1	1	2	0	3	1
0	0	0	0	0	0	0	#NULL!	0	1	0	42	0	0	1	0	0	1	1015	0	1	1	2	0	3	1
0	1	2	0	0	0	0	#NULL!	0	1	1	39	1	0	0	1	0	0	680	0	1	1	2	0	4	1
0	0	0	0	0	0	0	#NULL!	0	1	1	41	0	0	0	0	0	0	710	0	1	1	1	0	3	0
0	1	0	0	0	0	0	#NULL!	0	1	0	40	0	0	0	0	1	1	650	0	1	1	2	0	4	1
0	0	0	0	0	0	1	2	0	1	1	40	0	0	0	0	0	0	900	0	1	1	2	0	3	0
0	1	2	0	0	0	0	#NULL!	0	1	0	38	0	0	0	0	0	1	570	0	1	1	2	0	4	1
0	0	0	0	0	0	0	#NULL!	0	1	2	40	0	0	0	0	0	0	550	0	1	1	1	0	2	0
0	0	0	0	0	0	0	#NULL!	0	1	1	39	0	0	0	0	0	0	510	0	1	1	1	0	2	0
0	0	0	0	0	0	0	#NULL!	1	1	0	39	0	0	0	0	0	1	760	0	1	1	2	0	5	0
0	0	0	0	0	0	0	#NULL!	0	1	1	41	0	0	0	0	0	0	530	0	1	1	1	0	3	0
0	0	0	0	0	0	0	#NULL!	0	1	0	41	0	0	0	0	0	0	650	0	1	1	1	0	2	0
0	1	1	0	0	0	1	5	0	1	2	39	0	0	0	0	0	0	850	0	1	1	2	0	3	1
0	1	2	0	0	0	0	#NULL!	0	1	0	40	0	0	0	0	0	1	710	0	1	1	1	0	4	1
0	1	0	0	0	0	0	#NULL!	0	1	1	40	0	0	0	0	0	0	660	0	1	1	2	0	2	1
0	0	0	0	0	0	0	#NULL!	0	1	0	39	1	1	1	0	0	1	348	0	1	1	1	0	4	1
0	1	1	0	0	0	1	2	0	1	0	39	0	0	0	0	0	0	#NULL!	0	1	1	2	0	3	1
0	0	0	0	0	0	0	#NULL!	0	1	1	39	0	0	0	0	0	0	450	0	1	1	1	0	3	0
0	0	0	0	0	0	0	#NULL!	0	1	0	39	0	0	0	0	0	1	550	0	1	1	2	0	4	0
0	0	0	0	0	0	0	#NULL!	0	1	0	41	0	0	0	0	0	0	760	0	1	1	2	0	3	0
0	1	0	0	0	0	1	4	0	1	0	41	0	0	0	0	0	1	850	0	1	1	1	0	4	1
0	1	0	0	0	0	0	#NULL!	0	1	0	40	0	0	0	0	1	1	598	0	1	1	1	0	7	1
0	0	0	0	0	0	0	#NULL!	0	2	1	26	0	0	0	0	0	0	480	0	1	1	2	0	7	0
1	1	1	0	0	0	0	#NULL!	0	1	0	39	0	0	0	0	0	0	830	0	1	1	1	0	4	1
1	1	2	0	0	0	1	3	0	1	0	40	0	0	0	0	0	1	490	0	1	1	2	0	6	1
1	1	0	0	0	0	0	#NULL!	0	1	0	40	0	0	0	0	1	1	640	0	1	1	2	0	3	1
0	0	0	0	0	0	0	#NULL!	0	1	1	40	0	0	0	0	0	0	820	0	1	1	1	0	3	0
0	0	0	0	0	0	1	1	1	1	1	38	0	0	0	0	0	0	600	0	1	1	1	0	1	0
1	1	0	1	0	1	0	#NULL!	1	1	0	39	0	0	0	0	0	1	670	0	1	1	1	0	4	1
0	0	0	0	0	0	0	#NULL!	0	1	0	40	0	0	0	0	0	0	700	0	1	1	2	0	3	0
0	1	0	0	0	0	1	0	0	1	0	41	1	0	0	0	0	0	560	0	1	1	1	0	4	1
0	0	0	0	0	0	0	#NULL!	0	1	0	32	0	0	0	0	0	0	4751	0	1	1	1	0	3	0
0	0	0	0	0	0	0	#NULL!	1	1	2	39	0	0	0	0	0	0	570	0	1	1	2	0	2	0
0	1	0	0	0	0	0	#NULL!	0	1	1	40	0	0	0	0	0	0	770	0	1	1	1	0	2	1
0	1	0	0	0	0	0	#NULL!	0	1	0	40	0	0	0	0	0	0	670	0	1	1	2	0	3	1
0	1	2	0	0	0	0	#NULL!	1	1	0	40	1	1	0	0	0	1	600	0	1	1	1	0	5	1
0	0	0	0	0	0	1	3	1	1	1	39	1	0	0	0	0	0	#NULL!	0	1	1	1	0	2	0
0	1	1	0	0	0	0	#NULL!	0	1	3	36	0	0	0	0	0	0	680	0	1	1	2	0	3	1
0	0	0	0	0	0	1	1	0	1	0	39	0	0	0	0	0	1	640	0	1	1	1	0	3	0
0	0	0	0	0	0	1	1	0	1	1	39	0	0	0	0	0	0	860	0	1	1	1	0	2	0
0	0	0	0	0	0	0	#NULL!	0	1	0	39	0	0	0	0	0	0	600	0	1	1	1	0	3	0
0	0	0	0	0	0	1	5	0	1	0	40	0	0	0	0	0	1	#NULL!	0	1	1	1	0	4	0
0	0	0	0	0	0	0	#NULL!	0	1	0	40	0	0	0	0	0	1	799	0	1	1	1	0	3	0
0	0	0	0	0	0	0	#NULL!	0	1	0	40	0	0	0	0	0	1	750	0	1	1	2	0	4	0
1	1	0	0	0	0	1	4	0	1	0	42	0	0	0	0	1	1	390	0	1	1	2	0	4	1
0	0	0	0	0	0	0	#NULL!	0	1	1	40	0	0	0	0	0	0	600	0	1	1	2	0	2	0
0	0	0	0	0	0	0	#NULL!	1	1	1	39	0	0	0	0	0	0	570	0	1	1	2	0	2	0
0	1	0	0	0	0	0	#NULL!	0	1	0	41	0	0	0	0	1	0	733	0	1	1	2	0	4	1
0	1	0	0	1	1	0	#NULL!	1	1	0	39	1	0	0	0	0	1	518	0	1	1	1	0	4	1
0	0	0	0	0	0	0	#NULL!	1	1	0	39	0	1	0	0	0	1	591	0	1	1	1	0	3	0
0	1	1	0	0	0	0	#NULL!	0	1	0	35	0	0	0	0	0	0	410	1	2	1	2	0	3	1
0	0	0	0	0	0	0	#NULL!	0	1	1	41	0	0	0	0	0	0	820	0	1	1	1	0	2	0
0	0	0	0	0	0	0	#NULL!	0	1	0	41	0	0	0	0	0	1	510	0	1	1	1	0	3	0
0	0	0	0	0	0	0	#NULL!	0	1	3	36	0	0	1	0	0	0	580	0	1	1	2	0	1	1
0	1	0	0	0	0	0	#NULL!	0	1	0	40	0	0	0	0	0	0	820	0	1	1	2	0	4	1
0	1	0	0	0	0	0	#NULL!	0	1	1	38	1	0	1	0	0	0	640	0	1	1	1	0	5	1
0	1	0	0	0	0	1	5	0	1	0	37	0	0	0	0	0	0	665	0	1	1	2	0	2	1
0	0	0	0	0	0	1	5	0	1	1	39	0	0	0	0	0	0	780	0	1	1	1	0	2	0
0	1	1	0	0	0	0	#NULL!	0	1	0	38	0	0	0	0	0	0	1070	0	1	1	2	0	3	1
0	0	0	0	0	0	0	#NULL!	0	1	0	35	0	0	0	0	0	0	399	0	1	1	2	0	3	0
0	0	0	0	0	0	0	#NULL!	0	1	2	40	0	0	0	0	0	0	620	0	1	1	2	0	2	0
0	1	0	0	0	0	0	#NULL!	0	1	0	41	0	0	0	0	1	1	650	0	1	1	1	0	3	1
0	0	0	0	0	0	1	2	0	1	0	42	1	0	0	0	0	0	#NULL!	0	1	1	2	0	4	0
0	0	0	0	0	0	0	#NULL!	0	1	2	40	0	0	0	0	0	0	840	0	1	1	2	0	2	0
0	0	0	0	0	0	0	#NULL!	1	1	1	38	0	0	0	0	0	0	685	0	1	1	1	0	2	0
0	0	0	0	0	0	0	#NULL!	0	1	1	40	0	0	0	0	0	0	650	0	1	1	1	0	2	0
0	1	0	0	0	0	0	#NULL!	0	1	2	40	1	0	0	0	1	0	611	0	1	1	1	0	3	1
0	0	0	0	0	0	0	#NULL!	0	1	1	39	0	0	0	0	0	0	558	0	1	1	2	0	2	0
0	0	0	0	0	0	0	#NULL!	1	1	1	39	0	0	0	0	0	0	750	0	1	1	1	0	2	0
0	0	0	0	0	0	0	#NULL!	0	1	1	41	0	0	0	0	0	0	700	0	1	1	1	0	2	0
0	1	2	0	0	0	1	#NULL!	0	1	0	39	0	0	0	0	0	1	705	0	1	1	1	0	5	1
0	0	0	0	0	0	0	#NULL!	0	1	1	39	0	0	0	0	0	1	720	0	1	1	1	0	3	0
0	0	0	0	0	0	0	#NULL!	0	1	1	41	0	0	0	0	0	0	560	0	1	1	2	0	2	0
0	0	0	0	0	0	0	#NULL!	0	1	1	41	0	0	0	0	0	0	700	0	1	1	2	0	3	0
0	1	0	0	0	0	1	0	0	1	0	38	0	0	0	0	0	0	625	0	1	1	2	0	4	1
0	0	0	0	0	0	0	#NULL!	0	1	1	41	0	0	0	0	0	0	660	0	1	1	1	0	4	0
0	0	0	0	0	0	0	#NULL!	0	1	2	40	0	0	0	0	0	0	800	0	1	1	2	0	2	0
0	1	0	0	0	0	0	#NULL!	0	1	0	41	1	0	0	0	0	0	1100	0	1	1	2	0	5	1
0	1	0	0	0	0	0	#NULL!	0	1	0	37	0	0	0	0	0	0	490	0	1	1	1	0	3	1
0	0	0	0	0	0	0	#NULL!	0	1	1	42	0	0	1	0	0	0	700	0	1	1	1	0	2	1
0	0	0	0	0	0	0	#NULL!	0	1	1	40	0	0	0	0	0	0	1042	0	1	1	1	0	2	0
0	0	0	0	0	0	0	#NULL!	0	1	0	39	0	0	0	0	0	1	766	0	1	1	1	0	3	0
0	0	0	0	1	1	0	#NULL!	0	1	1	40	0	0	0	0	0	1	700	0	1	1	1	0	3	0
0	0	0	0	0	0	0	#NULL!	0	1	1	40	0	0	0	0	0	0	686	0	1	1	1	0	2	0
0	0	0	0	0	0	0	#NULL!	0	1	0	40	0	0	0	0	0	1	580	0	1	1	2	0	3	0
1	0	0	0	0	0	0	#NULL!	0	1	1	38	1	1	1	0	0	1	960	0	1	1	1	0	6	1
0	0	0	0	0	0	0	#NULL!	0	1	1	40	0	0	0	0	0	0	760	0	1	1	2	0	2	0
0	0	0	0	0	0	0	#NULL!	0	1	0	40	0	0	0	0	0	0	590	0	1	1	2	0	3	0
0	0	0	0	0	0	0	#NULL!	0	1	1	39	0	0	0	0	0	0	790	0	1	1	1	0	2	0
0	0	0	0	0	0	0	#NULL!	0	1	1	41	1	0	0	0	0	0	800	0	1	1	2	0	2	0
0	0	0	0	0	0	0	#NULL!	0	1	2	41	0	0	1	0	0	0	665	0	1	1	2	0	3	1
0	0	0	0	0	0	0	#NULL!	1	2	0	41	0	0	0	0	0	1	650	0	1	1	1	0	4	0
0	1	0	1	0	1	0	#NULL!	1	1	0	40	0	0	0	0	1	1	500	0	1	1	2	0	4	1
0	0	0	0	0	0	0	#NULL!	0	1	1	42	0	0	0	0	0	0	800	0	1	1	1	0	3	0
0	0	0	0	0	0	1	4	0	1	0	39	0	0	1	0	0	0	650	0	1	1	2	0	3	1
0	0	0	0	0	0	0	#NULL!	0	1	0	40	0	0	0	0	0	1	580	0	1	1	2	0	4	0
0	1	2	0	0	0	1	1	0	1	2	40	0	0	0	0	0	0	585	0	1	1	1	0	7	1
0	0	0	0	0	0	0	#NULL!	0	1	1	41	0	0	0	0	0	0	702	0	1	1	2	0	3	0
0	1	0	0	0	0	0	#NULL!	1	1	0	41	0	0	0	0	1	1	780	0	1	1	2	0	3	1
1	1	2	0	0	0	0	#NULL!	0	1	1	40	0	0	0	0	0	0	780	0	1	1	2	0	4	1
1	1	2	0	0	0	1	3	0	1	0	39	0	0	1	0	1	1	600	0	1	1	2	0	7	1
0	1	0	1	0	1	1	3	1	1	0	41	1	0	0	0	0	1	900	0	1	1	2	1	7	1
0	0	0	0	0	0	0	#NULL!	0	1	0	37	0	0	0	0	0	0	680	0	1	1	1	0	3	0
0	0	0	0	0	0	0	#NULL!	0	1	2	38	0	0	0	0	0	0	700	0	1	1	2	0	2	0
0	0	0	0	0	0	0	#NULL!	0	1	1	41	0	0	1	0	0	0	760	0	1	1	2	0	2	1
0	0	0	0	0	0	1	5	0	1	2	41	0	0	0	0	0	0	985	0	1	1	2	0	2	0
0	1	0	1	0	1	1	2	0	1	0	40	1	0	0	0	1	1	1000	0	1	1	1	0	5	1
0	1	0	0	0	0	0	#NULL!	0	1	0	42	1	1	1	0	0	1	790	0	1	1	2	0	4	1
0	1	0	0	0	0	0	#NULL!	1	1	0	41	0	0	0	0	1	0	870	0	1	1	2	0	3	1
0	1	0	0	0	0	0	#NULL!	0	1	1	40	0	0	0	0	0	1	550	0	1	1	1	0	2	1
0	1	0	0	0	0	0	#NULL!	0	1	0	39	0	0	0	0	0	0	600	0	1	1	1	0	3	1
0	0	0	0	0	0	0	#NULL!	0	1	0	41	0	0	0	0	0	1	855	0	1	1	2	0	4	0
1	0	0	0	0	0	0	#NULL!	0	1	3	40	0	0	0	0	0	0	645	0	1	1	2	0	2	0
0	0	0	0	0	0	0	#NULL!	0	1	0	39	0	0	0	0	0	1	590	0	1	1	2	0	3	0
1	1	2	1	0	1	0	#NULL!	1	1	0	31	0	0	0	0	0	#NULL!	435	0	1	1	1	0	7	1
0	0	0	0	0	0	0	#NULL!	0	1	1	40	0	0	0	0	0	0	1000	0	1	1	1	0	1	0
0	1	0	0	0	0	0	#NULL!	0	1	0	40	0	0	0	0	0	0	#NULL!	0	1	1	1	0	3	1
0	1	0	0	0	0	0	#NULL!	0	1	0	39	0	0	0	0	1	1	575	0	1	1	2	0	3	1
0	1	1	0	0	0	0	#NULL!	0	1	0	39	0	0	0	0	0	0	790	0	1	1	1	0	3	1
0	0	0	0	0	0	1	3	0	1	1	39	0	0	0	0	0	0	640	0	1	1	2	0	1	0
0	1	0	0	0	0	1	4	1	1	1	41	0	1	0	0	0	0	360	0	1	1	2	0	4	1
0	1	0	0	0	0	1	5	0	1	0	40	0	0	0	0	0	0	880	0	1	1	2	0	3	1
0	1	2	0	0	0	1	6	0	1	1	38	0	0	0	0	0	1	#NULL!	0	1	1	1	0	2	1
0	1	0	1	0	1	1	9	0	1	0	36	0	0	0	0	0	0	570	0	1	1	2	0	6	1
0	0	0	0	0	0	0	#NULL!	0	1	0	38	0	0	0	0	0	0	750	0	1	1	1	0	3	0
0	0	0	0	0	0	0	#NULL!	0	1	1	38	1	0	1	0	0	0	690	0	1	1	1	0	5	1
0	0	0	0	0	0	0	#NULL!	0	1	1	39	0	0	0	0	0	0	616	0	1	1	1	0	2	0
0	1	0	0	0	0	0	#NULL!	0	1	0	40	0	0	0	0	1	1	597	0	1	1	1	0	3	1
0	1	0	0	0	0	0	#NULL!	0	1	0	41	0	0	0	0	0	0	800	0	1	1	2	0	3	1
0	0	0	0	0	0	1	5	0	1	0	41	0	0	0	0	0	0	840	0	1	1	1	0	4	0
0	1	1	0	0	0	0	#NULL!	0	1	0	39	0	0	0	0	0	0	325	0	1	1	2	0	3	1
1	0	0	0	0	0	1	2	0	1	1	40	0	0	0	0	0	0	500	0	1	1	1	0	3	0
0	1	2	0	0	0	0	#NULL!	0	1	0	40	0	0	0	0	0	1	700	0	1	1	1	0	4	1
0	0	0	0	0	0	0	#NULL!	0	1	0	40	0	0	0	0	0	1	740	0	1	1	2	0	3	0
0	0	0	0	0	0	1	3	0	1	1	40	0	0	0	0	0	0	820	0	1	1	2	0	3	0
0	1	0	0	0	0	1	#NULL!	0	1	0	38	0	0	0	0	0	1	630	0	1	1	1	0	3	1
0	0	0	0	0	0	0	#NULL!	0	1	0	41	0	0	0	0	0	1	560	0	1	1	2	0	3	0
0	0	0	0	0	0	0	#NULL!	0	1	1	39	0	0	0	0	0	0	800	0	1	1	1	0	2	0
1	1	1	0	0	0	0	#NULL!	0	1	1	38	0	0	0	0	0	0	900	0	1	1	2	0	3	1
0	0	0	0	0	0	0	#NULL!	0	1	2	42	0	1	1	0	0	0	840	0	1	1	2	0	3	1
0	0	0	0	0	0	0	#NULL!	0	1	0	40	0	0	0	0	0	1	750	0	1	1	2	0	3	0
0	1	2	0	0	0	1	3	0	1	0	39	0	0	0	0	0	0	690	0	1	1	2	0	4	1
0	1	0	0	0	0	0	#NULL!	0	1	0	40	0	0	0	0	0	0	615	0	1	1	2	0	3	1
0	0	0	0	0	0	1	2	0	1	0	39	0	0	0	0	0	1	710	0	1	1	1	0	3	0
0	0	0	0	0	0	1	10	0	1	3	40	0	0	0	0	0	0	630	0	1	1	1	0	2	0
0	1	0	0	0	0	0	#NULL!	1	1	0	39	0	1	1	0	0	0	939	0	1	1	1	0	4	1
0	0	0	0	0	0	0	#NULL!	0	1	3	40	0	0	0	0	0	1	816	0	1	1	1	0	3	0
0	0	0	0	0	0	0	#NULL!	0	1	0	40	0	0	0	0	0	1	565	0	1	1	2	0	3	0
0	1	0	0	0	0	0	#NULL!	0	1	1	38	1	0	0	0	0	1	760	0	1	1	1	0	2	1
0	1	0	0	0	0	1	3	0	1	0	42	0	1	1	0	0	1	480	0	1	1	1	0	3	1
0	0	0	0	0	0	0	#NULL!	0	1	1	41	0	0	0	0	0	1	763	0	1	1	2	0	2	0
1	1	0	0	0	0	0	#NULL!	0	1	0	40	0	0	0	0	1	1	950	0	1	1	2	0	4	1
0	0	0	0	0	0	0	#NULL!	0	1	0	39	0	0	0	0	0	0	650	0	1	1	1	0	3	0
0	0	0	0	0	0	0	#NULL!	0	1	1	41	0	0	0	0	0	0	900	0	1	1	2	0	3	0
0	0	0	0	0	0	0	#NULL!	0	1	1	39	0	0	0	0	0	1	1030	0	1	1	2	0	2	0
0	0	0	0	0	0	0	#NULL!	0	1	2	40	0	0	0	0	0	0	600	0	1	1	2	0	3	0
0	0	0	0	1	1	0	#NULL!	0	1	1	39	0	0	0	0	0	1	695	0	1	1	2	0	2	0
0	1	0	0	0	0	0	#NULL!	0	1	0	39	0	0	0	0	0	0	100	0	1	1	1	0	3	1
0	0	0	0	0	0	0	#NULL!	0	1	0	41	0	0	0	0	0	1	830	0	1	1	2	0	4	0
0	0	0	0	0	0	1	3	0	1	0	41	0	0	0	0	0	0	500	0	1	1	2	0	2	0
0	1	0	0	0	0	0	#NULL!	0	1	0	41	1	0	0	0	1	1	750	0	1	1	2	0	3	1
0	0	0	0	0	0	0	#NULL!	0	1	1	42	0	0	0	0	0	0	#NULL!	0	1	1	1	0	3	0
0	0	0	0	0	0	0	#NULL!	0	1	1	37	1	0	0	0	0	1	490	0	1	1	2	0	6	0
0	0	0	1	0	1	0	#NULL!	0	1	1	41	0	0	0	0	0	0	940	0	1	1	2	0	2	0
0	1	0	0	0	0	0	#NULL!	0	1	0	35	0	0	0	0	1	0	580	0	1	1	1	0	3	1
0	0	0	0	0	0	0	#NULL!	0	1	1	40	0	0	0	0	0	0	870	0	1	1	2	0	2	0
0	0	0	0	0	0	0	#NULL!	0	1	0	39	0	0	0	0	0	1	720	0	1	1	2	0	3	0
0	0	0	0	0	0	0	#NULL!	0	1	2	40	0	0	0	0	0	0	705	0	1	1	2	0	2	0
0	0	0	0	0	0	1	3	0	1	0	40	1	0	0	0	0	1	875	0	1	1	2	0	4	0
0	1	0	0	0	0	0	#NULL!	0	1	1	40	0	0	0	0	0	1	610	0	1	1	2	0	2	1
0	1	1	0	0	0	1	3	0	2	0	39	0	0	0	0	0	0	570	0	1	1	1	0	5	1
0	0	0	0	0	0	1	4	0	1	1	40	0	0	0	0	0	1	598	0	1	1	1	0	2	0
0	1	2	0	0	0	0	#NULL!	1	1	0	38	1	1	0	0	0	0	660	0	1	1	2	0	9	1
0	0	0	0	0	0	1	0	0	1	0	40	0	0	0	0	0	0	400	0	1	1	2	0	2	0
0	0	0	0	0	0	0	#NULL!	0	1	0	40	0	0	0	0	0	1	700	0	1	1	1	0	4	0
0	0	0	0	0	0	0	#NULL!	0	1	0	39	0	0	0	0	0	0	570	0	1	1	1	0	3	0
0	1	0	0	0	0	0	#NULL!	0	1	1	39	0	0	0	0	1	1	700	0	1	1	1	0	4	1
0	1	0	0	0	0	0	#NULL!	0	1	0	39	0	0	0	0	0	1	580	0	1	1	2	0	4	1
0	0	0	0	0	0	1	5	0	1	1	39	0	0	0	0	0	0	790	0	1	1	2	0	2	0
0	1	0	0	0	0	0	#NULL!	0	1	0	42	0	0	0	0	1	1	715	0	1	1	1	0	4	1
0	1	2	0	1	1	1	0	0	1	0	37	0	1	1	0	0	1	600	1	2	1	1	0	6	1
1	0	0	#NULL!	#NULL!	0	0	#NULL!	2	#NULL!	1	40	1	0	0	0	0	#NULL!	#NULL!	0	1	1	2	0	3	#NULL!
0	#NULL!	0	#NULL!	#NULL!	0	0	#NULL!	2	1	0	40	#NULL!	#NULL!	#NULL!	#NULL!	#NULL!	1	#NULL!	0	1	1	1	0	4	#NULL!
0	0	0	0	0	0	1	3	0	1	1	40	0	0	0	0	0	1	625	0	1	1	2	0	4	0
1	1	2	0	1	1	1	#NULL!	#NULL!	1	0	41	#NULL!	#NULL!	#NULL!	#NULL!	#NULL!	#NULL!	700	0	1	1	1	0	4	1
0	0	0	0	0	0	1	0	0	1	1	37	0	0	0	0	0	0	625	0	1	1	2	0	2	0
1	0	0	0	0	0	1	3	0	1	0	40	0	0	0	0	0	0	690	0	1	1	1	0	3	0
0	1	0	0	0	0	0	#NULL!	0	1	2	41	0	0	0	0	0	0	530	0	1	1	2	0	3	1
0	0	0	0	0	0	0	#NULL!	0	1	0	41	0	0	0	0	0	1	605	0	1	1	2	0	3	0
0	1	2	0	0	0	0	#NULL!	0	1	1	41	0	0	0	0	0	0	800	0	1	1	1	0	5	1
0	0	0	0	0	0	0	#NULL!	1	1	0	41	0	0	0	0	0	1	560	0	1	1	1	0	4	0
0	1	0	0	0	0	1	0	0	1	0	41	0	0	0	0	1	1	640	0	1	1	1	0	4	1
0	1	0	0	0	0	1	#NULL!	0	1	0	36	0	0	0	0	0	0	620	0	1	1	2	0	6	1
0	1	0	0	0	0	0	#NULL!	0	1	0	38	0	0	0	0	1	0	920	0	1	1	2	0	3	1
0	0	0	0	0	0	0	#NULL!	0	1	0	41	0	0	0	0	0	1	1180	0	1	1	2	0	4	0
0	0	0	0	0	0	1	0	0	1	0	42	1	0	0	0	0	1	623	0	1	1	1	0	6	0
0	1	0	0	0	0	1	2	0	1	3	39	1	0	0	0	1	0	540	0	1	1	2	0	2	1
0	0	0	0	0	0	0	#NULL!	0	1	2	40	0	0	0	0	0	0	800	0	1	1	1	0	3	0
0	1	0	0	0	0	0	#NULL!	0	1	0	41	0	0	0	0	0	1	850	0	1	1	2	1	4	1
0	0	0	0	0	0	0	#NULL!	1	1	0	38	1	1	0	0	0	0	720	0	1	1	2	0	3	0
0	1	1	0	0	0	1	3	0	1	2	39	0	0	0	0	0	0	660	0	1	1	1	0	3	1
0	0	0	0	0	0	0	#NULL!	0	1	1	39	0	0	0	0	0	1	740	0	1	1	1	0	2	0
0	0	0	0	0	0	0	#NULL!	0	1	0	41	0	0	0	0	0	0	660	0	1	1	1	0	3	0
0	0	0	0	0	0	1	2	0	1	0	40	0	0	0	0	0	0	690	0	1	1	1	0	3	0
0	1	1	0	0	0	0	#NULL!	0	1	2	38	0	0	0	0	0	0	550	0	1	1	2	0	3	1
0	1	0	0	0	0	0	#NULL!	0	1	0	41	0	0	0	0	1	1	529	0	1	1	1	0	4	1
0	1	2	0	0	0	0	#NULL!	0	1	0	41	1	1	0	0	0	0	400	0	1	1	1	0	5	1
1	1	0	0	0	0	0	#NULL!	0	1	0	39	0	0	0	0	1	1	700	0	1	1	1	0	7	1
0	1	1	0	0	0	1	4	0	1	2	38	0	0	0	0	0	0	635	0	1	1	1	0	2	1
0	0	0	0	0	0	1	#NULL!	0	1	0	40	0	0	0	0	0	0	770	0	1	1	1	0	3	0
0	0	0	0	0	0	0	#NULL!	0	1	1	41	0	0	0	0	0	1	728	0	1	1	1	0	2	0
0	1	1	0	0	0	0	#NULL!	0	1	4	39	0	0	0	0	0	0	750	0	1	1	2	0	3	1
0	0	0	0	0	0	0	#NULL!	0	1	1	39	0	0	0	0	0	0	738	0	1	1	2	0	2	0
0	0	0	0	0	0	0	#NULL!	0	1	1	40	0	0	0	0	0	0	636	0	1	1	2	0	3	0
0	0	0	0	0	0	1	3	0	1	0	39	0	0	0	0	0	0	745	0	1	1	1	0	4	0
0	1	1	0	0	0	0	#NULL!	0	1	1	39	0	0	0	0	0	0	900	0	1	1	1	0	2	1
0	1	0	0	0	0	0	#NULL!	0	1	0	40	0	0	0	0	0	1	796	0	1	1	2	0	4	1
1	1	2	0	0	0	0	#NULL!	0	1	0	41	0	0	0	0	0	1	560	0	1	1	2	0	4	1
0	1	0	0	0	0	0	#NULL!	1	1	0	41	0	0	0	0	1	1	795	0	1	1	1	0	5	1
0	1	1	0	0	0	0	#NULL!	0	1	0	40	0	0	0	0	0	0	750	0	1	1	1	0	3	1
0	0	0	0	0	0	0	#NULL!	0	1	0	38	0	0	0	0	0	1	650	0	1	1	2	0	3	0
0	0	0	0	0	0	0	#NULL!	1	1	0	38	0	0	0	0	0	1	788	0	1	1	1	0	4	0
1	1	2	0	1	1	0	#NULL!	1	1	0	41	0	0	0	0	0	1	700	0	1	1	1	0	5	1
0	0	0	0	0	0	0	#NULL!	0	1	0	40	0	0	0	0	0	0	650	0	1	1	2	0	6	0
0	0	0	0	0	0	0	#NULL!	0	1	0	40	0	0	0	0	0	0	#NULL!	0	1	1	1	0	2	0
0	0	0	0	0	0	0	#NULL!	0	1	1	40	0	0	0	0	0	0	650	0	1	1	1	0	2	0
0	0	0	0	0	0	1	#NULL!	0	1	1	40	0	0	0	0	0	1	440	0	1	1	2	0	2	0
0	1	2	0	0	0	0	#NULL!	0	1	0	41	0	0	0	0	0	0	645	0	1	1	2	0	4	1
0	0	0	0	0	0	1	5	0	1	1	39	0	0	0	0	0	0	900	0	1	1	2	0	3	0
0	0	0	0	0	0	1	6	0	1	1	40	1	0	0	0	0	1	650	0	1	1	1	0	2	0
0	1	0	0	0	0	0	#NULL!	0	1	0	39	0	0	0	0	1	0	790	0	1	1	1	0	3	1
0	0	0	0	0	0	0	#NULL!	0	1	3	42	0	0	1	0	0	0	600	0	1	1	2	0	4	1
0	1	0	0	0	0	0	#NULL!	1	1	0	38	0	0	0	0	0	1	605	0	1	1	2	0	4	1
0	0	0	0	0	0	0	#NULL!	0	1	1	39	0	0	0	0	0	1	770	0	1	1	1	0	2	0
0	1	0	0	0	0	0	#NULL!	1	1	0	41	1	0	0	0	0	1	957	0	1	1	1	0	4	1
0	0	0	0	0	0	0	#NULL!	0	1	0	40	0	0	0	0	0	1	700	0	1	1	2	0	3	0
0	1	2	0	0	0	0	#NULL!	0	1	3	41	0	0	0	0	0	0	800	0	1	1	1	0	4	1
0	1	2	0	0	0	1	5	0	1	0	42	0	0	0	0	0	1	580	0	1	1	1	0	5	1
0	1	0	0	0	0	0	#NULL!	1	1	0	39	1	0	0	0	1	1	810	0	1	1	2	0	4	1
0	0	0	0	1	1	0	#NULL!	0	2	1	33	0	0	0	0	0	0	440	0	1	1	1	0	3	0
1	1	0	0	1	1	1	3	1	1	0	41	0	0	0	0	0	1	710	0	1	1	1	0	4	1
0	1	0	0	0	0	0	#NULL!	0	1	0	41	0	0	0	0	1	0	782	0	1	1	2	0	3	1
0	0	0	0	0	0	0	#NULL!	0	1	0	40	0	0	0	0	0	0	587	0	1	1	1	0	4	0
0	0	0	0	0	0	0	#NULL!	0	1	0	41	0	0	0	0	0	1	730	0	1	1	1	0	4	0
0	0	0	0	0	0	0	#NULL!	0	1	0	40	0	0	0	0	0	1	780	0	1	1	1	0	3	0
0	0	0	0	0	0	0	#NULL!	0	1	0	41	0	0	0	0	0	1	750	0	1	1	1	0	3	0
0	0	0	0	0	0	0	#NULL!	0	1	0	41	0	0	0	0	0	1	650	0	1	1	2	0	2	0
0	1	2	0	0	0	0	#NULL!	1	1	0	41	1	0	0	0	0	1	1055	0	1	1	1	0	6	1
0	0	0	0	0	0	1	5	0	1	1	41	0	0	0	0	0	0	910	0	1	1	1	0	2	0
0	1	0	0	0	0	0	#NULL!	0	1	0	39	0	0	0	0	0	0	630	0	1	1	2	0	4	1
0	0	0	0	0	0	1	#NULL!	0	1	1	41	0	0	0	0	0	0	680	0	1	1	1	0	3	0
0	0	0	0	0	0	0	#NULL!	0	1	0	41	0	0	0	0	0	0	910	0	1	1	2	0	3	0
0	0	0	0	0	0	0	#NULL!	1	1	0	40	0	0	0	0	0	1	680	0	1	1	2	0	4	0
0	0	0	0	1	1	1	2	1	1	0	41	0	0	0	0	0	1	650	0	1	1	2	0	4	0
1	1	0	0	1	1	0	#NULL!	0	1	0	41	0	0	0	0	1	1	782	0	1	1	1	0	4	1
0	0	0	0	0	0	1	3	1	1	1	40	0	0	0	0	0	1	660	0	1	1	2	0	2	0
0	0	0	0	0	0	0	#NULL!	1	1	0	40	0	0	0	0	0	0	760	0	1	1	2	0	4	0
0	1	0	0	0	0	0	#NULL!	1	1	1	39	0	0	0	0	1	1	812	0	1	1	1	0	3	1
0	0	0	0	0	0	0	#NULL!	0	1	0	41	0	0	0	0	0	0	560	0	1	1	1	0	4	0
0	0	0	0	0	0	0	#NULL!	0	1	1	40	0	0	0	0	0	0	600	0	1	1	2	0	3	0
0	0	0	0	0	0	0	#NULL!	0	1	0	42	0	0	0	0	0	0	#NULL!	0	1	1	2	0	3	0
0	0	0	0	0	0	1	1	1	1	1	39	1	0	0	0	0	0	655	0	1	1	1	0	2	0
0	1	1	0	0	0	0	#NULL!	0	1	1	38	0	0	0	0	0	0	1300	0	1	1	2	0	6	1
0	1	0	0	0	0	0	#NULL!	0	1	0	39	0	0	0	0	1	0	600	0	1	1	2	0	4	1
0	1	0	0	0	0	0	#NULL!	0	1	0	41	0	0	0	0	0	0	790	0	1	1	1	0	2	1
0	0	0	0	0	0	0	#NULL!	0	1	1	38	0	0	0	0	0	0	620	0	1	1	1	0	2	0
0	0	0	0	0	0	0	#NULL!	0	1	0	41	0	0	0	0	0	1	712	0	1	1	2	0	3	0
0	0	0	0	0	0	0	#NULL!	0	1	0	40	0	0	0	0	0	1	555	0	1	1	2	0	3	0
0	0	0	0	0	0	0	#NULL!	0	2	0	36	0	0	0	0	0	0	520	0	1	1	1	0	3	0
0	0	0	0	0	0	0	#NULL!	0	1	0	40	0	0	0	0	0	0	800	0	1	1	1	0	4	0
0	0	0	0	0	0	0	#NULL!	0	1	0	40	0	0	0	0	0	0	880	0	1	1	2	0	3	0
0	0	0	0	0	0	0	#NULL!	0	1	1	41	0	0	0	0	0	0	530	0	1	1	2	0	2	0
0	0	0	0	0	0	0	#NULL!	0	1	0	39	0	0	0	0	0	0	650	0	1	1	1	0	3	0
1	0	0	0	0	0	0	#NULL!	0	1	1	42	0	0	0	0	0	0	540	0	1	1	2	0	1	0
0	1	2	0	0	0	0	#NULL!	0	1	0	38	0	0	0	0	0	1	600	0	1	1	1	0	5	1
0	1	0	0	0	0	0	#NULL!	1	1	0	41	0	0	0	0	0	1	750	0	1	1	2	0	3	1
0	0	0	0	0	0	0	#NULL!	0	1	0	38	0	0	0	0	0	0	580	0	1	1	1	0	3	0
0	1	0	0	0	0	0	#NULL!	0	1	0	42	0	1	1	0	0	1	730	0	1	1	1	0	4	1
0	0	0	0	0	0	0	#NULL!	0	1	1	40	0	0	0	0	0	0	750	0	1	1	2	0	2	0
0	0	0	0	0	0	0	#NULL!	0	1	1	40	0	0	0	0	0	0	#NULL!	0	1	1	1	0	1	0
0	0	0	0	0	0	0	#NULL!	0	1	0	41	0	0	0	0	0	0	820	0	1	1	2	0	3	0
0	0	0	0	0	0	1	10	0	1	0	39	0	0	0	0	0	0	772	0	1	1	1	0	4	0
0	1	0	0	0	0	0	#NULL!	1	1	0	41	0	0	0	0	1	1	680	0	1	1	1	0	3	1
0	#NULL!	0	0	0	0	0	#NULL!	0	#NULL!	#NULL!	40	#NULL!	#NULL!	#NULL!	#NULL!	#NULL!	#NULL!	850	0	1	1	1	0	3	#NULL!
0	1	2	0	0	0	0	#NULL!	0	1	1	38	0	0	0	0	0	0	830	0	1	1	1	0	3	1
0	0	0	0	0	0	0	#NULL!	0	1	1	40	0	0	0	0	0	0	650	0	1	1	1	0	2	0
0	0	0	0	0	0	1	5	0	1	1	39	0	0	0	0	0	0	588	0	1	1	2	0	2	0
1	1	0	0	0	0	0	#NULL!	0	2	1	42	0	0	0	0	1	0	604	0	1	1	1	0	2	1
0	1	0	0	0	0	0	#NULL!	0	1	0	41	0	0	0	0	0	1	750	0	1	1	2	0	2	1
0	0	0	0	0	0	0	#NULL!	0	1	3	40	0	1	1	0	0	0	720	0	1	1	2	0	2	1
1	0	0	0	0	0	0	#NULL!	0	1	1	38	0	0	0	0	0	1	520	0	1	1	2	0	2	0
0	0	0	0	0	0	1	2	0	1	0	39	0	0	0	0	0	0	640	0	1	1	2	0	2	0
0	1	2	0	0	0	0	#NULL!	0	1	0	41	0	0	0	0	0	0	750	0	1	1	1	0	4	1
0	0	0	0	0	0	1	8	0	1	2	41	1	0	0	0	0	0	710	0	1	1	1	0	4	0
0	1	0	0	0	0	0	#NULL!	0	1	0	39	0	0	0	0	0	1	700	0	1	1	1	0	3	1
0	1	2	0	0	0	0	#NULL!	0	2	0	42	1	0	0	0	0	1	#NULL!	0	1	1	1	0	5	1
0	0	0	0	0	0	0	#NULL!	0	1	0	41	0	0	0	0	0	1	810	0	1	1	1	0	3	0
0	1	0	0	0	0	1	3	0	1	0	41	0	0	0	0	0	1	690	0	1	1	2	0	3	1
1	#NULL!	0	0	0	0	0	#NULL!	0	1	1	39	#NULL!	#NULL!	#NULL!	#NULL!	#NULL!	#NULL!	700	0	1	1	1	0	2	#NULL!
0	1	0	0	0	0	0	#NULL!	1	1	0	40	0	0	0	0	0	0	820	0	1	1	1	0	3	1
0	1	0	0	0	0	0	#NULL!	1	1	0	40	0	0	0	0	1	1	954	0	1	1	2	0	4	1
0	0	0	0	0	0	0	#NULL!	0	1	1	39	0	0	0	0	0	1	485	0	1	1	1	0	2	0
0	1	0	0	0	0	0	#NULL!	0	1	0	39	0	0	0	0	1	1	1250	0	1	1	1	0	4	1
0	1	0	0	0	0	0	#NULL!	0	1	0	40	0	0	0	0	1	1	#NULL!	0	1	1	2	0	4	1
0	0	0	0	0	0	0	#NULL!	0	1	0	41	0	0	0	0	0	0	1	0	1	1	1	0	2	0
0	0	0	0	0	0	1	2	0	1	0	40	0	0	0	0	0	0	540	0	1	1	1	0	4	0
1	1	0	0	0	0	0	#NULL!	0	1	0	38	0	0	0	0	1	1	692	0	1	1	2	0	3	1
0	0	0	0	0	0	0	#NULL!	0	1	0	42	0	0	0	0	0	0	725	0	1	1	1	0	2	0
0	1	2	0	0	0	1	1	0	1	0	38	0	0	0	0	0	1	415	0	1	1	1	0	4	1
0	0	0	0	0	0	0	#NULL!	0	1	0	41	0	0	0	0	0	0	790	0	1	1	2	0	4	0
0	1	0	0	0	0	0	#NULL!	0	1	1	40	0	0	0	0	0	0	750	0	1	1	1	0	2	1
0	0	0	0	0	0	0	#NULL!	0	1	1	40	0	0	0	0	0	0	680	0	1	1	2	0	2	0
0	1	0	0	0	0	0	#NULL!	0	1	0	44	0	0	0	0	1	0	550	0	1	1	1	0	3	1
0	1	0	0	0	0	0	#NULL!	0	1	0	40	0	0	0	0	1	1	565	0	1	1	2	0	3	1
0	0	0	0	0	0	1	#NULL!	0	1	0	41	0	0	0	0	0	1	730	0	1	1	2	0	3	0
0	1	0	0	0	0	0	#NULL!	0	1	0	39	0	0	0	0	0	0	648	0	1	1	2	0	3	1
1	1	2	1	0	1	0	#NULL!	1	1	0	40	0	1	0	0	0	1	650	0	1	1	1	0	5	1
0	1	0	0	0	0	1	3	0	1	1	41	0	0	1	0	0	0	600	0	1	1	2	0	3	1
0	0	0	0	0	0	1	#NULL!	0	1	1	40	0	0	0	0	0	0	800	0	1	1	2	0	2	0
1	0	0	0	0	0	0	#NULL!	0	1	0	42	0	0	0	0	0	1	700	0	1	1	2	0	3	0
0	0	0	0	0	0	0	#NULL!	0	1	2	40	0	0	0	0	0	0	610	0	1	1	2	0	2	0
0	1	2	0	0	0	0	#NULL!	0	1	1	41	0	0	0	0	0	0	1000	0	1	1	1	0	7	1
0	0	0	0	0	0	0	#NULL!	0	1	1	41	0	0	0	0	0	0	730	0	1	1	1	0	2	0
0	0	0	0	0	0	0	#NULL!	0	1	1	39	0	0	0	0	0	1	590	0	1	1	2	0	3	0
0	0	0	0	0	0	0	#NULL!	0	1	1	41	1	0	1	0	0	0	490	0	1	1	2	0	3	1
0	0	0	0	0	0	0	#NULL!	0	1	0	40	0	0	0	0	0	1	900	0	1	1	2	0	3	0
0	0	0	0	0	0	0	#NULL!	0	1	0	40	0	0	0	0	0	0	670	0	1	1	2	0	2	0
0	0	0	0	0	0	0	#NULL!	0	1	0	40	0	0	0	0	0	0	1260	0	1	1	1	0	3	0
0	0	0	0	0	0	0	#NULL!	0	1	2	39	0	0	0	0	0	0	910	0	1	1	2	0	2	0
0	1	0	0	0	0	0	#NULL!	0	1	1	40	0	0	0	0	0	1	630	0	1	1	2	0	2	1
0	0	0	0	0	0	0	#NULL!	1	1	0	37	0	0	0	0	0	1	530	0	1	1	1	0	3	0
0	0	0	0	0	0	1	3	0	1	1	40	0	0	0	0	0	0	880	0	1	1	2	0	2	0
0	0	0	0	0	0	0	#NULL!	0	1	0	37	0	0	0	0	0	0	790	0	1	1	1	0	3	0
0	0	0	0	0	0	1	5	2	1	0	40	0	0	0	0	0	0	700	0	1	1	2	0	4	0
0	0	0	0	0	0	1	1	0	1	1	40	0	0	0	0	0	0	640	0	1	1	1	0	3	0
0	1	0	0	0	0	0	#NULL!	0	1	0	41	0	0	0	0	1	0	590	0	1	1	1	0	3	1
0	0	0	0	0	0	0	#NULL!	0	1	3	39	1	0	0	0	0	1	660	0	1	1	1	0	11	0
0	1	0	0	0	0	0	#NULL!	0	1	1	37	0	0	0	0	0	1	650	0	1	1	1	0	2	1
0	0	0	0	0	0	1	5	0	1	0	39	0	0	0	0	0	0	900	0	1	1	2	0	3	0
1	1	2	0	0	0	0	#NULL!	1	1	0	39	0	0	0	0	0	0	635	0	1	1	1	0	6	1
0	1	0	0	0	0	1	0	0	1	2	40	0	0	0	0	1	0	750	0	1	1	2	0	3	1
0	1	0	0	0	0	0	#NULL!	0	1	1	41	0	0	0	0	0	1	760	0	1	1	1	0	2	1
0	0	0	0	0	0	0	#NULL!	0	1	0	39	0	0	0	0	0	0	600	0	1	1	2	0	5	0
0	0	0	0	0	0	1	0	0	1	1	41	0	0	0	0	0	0	670	0	1	1	1	0	2	0
0	0	0	0	0	0	0	#NULL!	0	1	0	41	0	0	0	0	0	0	555	0	1	1	2	0	2	0
0	0	0	0	0	0	0	#NULL!	0	1	0	41	0	0	0	0	0	0	620	0	1	1	1	0	3	0
0	0	0	0	0	0	1	3	0	1	0	39	0	0	0	0	0	1	610	0	1	1	2	0	4	0
1	1	2	0	1	1	1	#NULL!	0	1	0	40	0	0	0	0	1	1	745	0	1	1	1	0	12	1
0	1	0	0	0	0	1	3	0	1	1	41	0	0	0	0	1	0	980	0	1	1	2	0	3	1
0	#NULL!	0	#NULL!	#NULL!	0	0	#NULL!	2	1	0	38	0	0	0	0	#NULL!	#NULL!	#NULL!	0	1	1	1	0	4	#NULL!
0	0	0	0	0	0	1	5	0	1	1	41	1	0	1	0	0	0	660	0	1	1	2	0	3	1
0	0	0	0	0	0	0	#NULL!	0	1	0	41	0	0	0	0	0	1	820	0	1	1	2	0	3	0
0	0	0	0	0	0	0	#NULL!	0	1	0	39	0	0	0	0	0	1	1360	0	1	1	2	0	4	0
0	0	0	0	0	0	0	#NULL!	0	1	0	40	0	0	0	0	0	1	685	0	1	1	1	0	4	0
0	0	0	0	0	0	0	#NULL!	0	1	0	42	0	0	0	0	0	0	600	0	1	1	2	0	2	0
0	0	0	0	0	0	0	#NULL!	0	1	0	41	0	0	0	0	0	1	554	0	1	1	1	0	3	0
0	1	2	0	0	0	1	9	0	2	0	41	1	0	1	0	0	1	638	0	1	1	1	0	8	1
0	0	0	0	1	1	0	#NULL!	0	1	2	41	1	0	1	0	0	0	760	0	1	1	1	0	3	1
0	1	0	0	0	0	1	3	0	1	0	40	0	0	0	0	1	1	870	0	1	1	1	0	3	1
0	0	0	0	0	0	0	#NULL!	0	1	0	41	0	0	0	0	0	0	640	0	1	1	1	0	3	0
0	0	0	0	0	0	0	#NULL!	0	1	1	41	0	0	1	0	0	0	#NULL!	0	1	1	2	0	3	1
0	1	0	0	0	0	0	#NULL!	0	1	0	41	0	0	0	0	1	1	#NULL!	0	1	1	2	0	4	1
0	0	0	0	0	0	0	#NULL!	0	1	2	41	0	0	0	0	0	1	810	0	1	1	2	0	2	0
0	0	0	0	0	0	0	#NULL!	0	1	1	40	0	0	0	0	0	1	685	0	1	1	2	0	2	0
0	0	0	0	0	0	0	#NULL!	0	1	1	41	0	0	0	0	0	0	577	0	1	1	2	0	1	0
0	0	0	0	0	0	0	#NULL!	0	1	1	41	0	0	0	0	0	0	800	0	1	1	1	0	2	0
1	1	2	0	0	0	1	#NULL!	0	1	0	41	0	0	0	0	0	0	560	0	1	1	1	0	5	1
0	0	0	0	0	0	0	#NULL!	0	1	2	41	0	0	1	0	0	0	960	0	1	1	1	0	2	1
0	0	0	0	0	0	0	#NULL!	0	1	1	41	0	0	0	0	0	0	810	0	1	1	2	0	3	0
0	1	0	0	0	0	1	0	0	1	0	39	0	0	0	0	1	1	880	0	1	1	2	0	3	1
0	0	0	0	0	0	1	9	0	1	1	39	0	0	0	0	0	0	820	0	1	1	1	0	2	0
0	1	0	0	0	0	0	#NULL!	0	1	2	41	0	0	0	0	1	1	600	0	1	1	1	0	2	1
0	0	0	0	0	0	0	#NULL!	1	1	0	39	0	0	0	0	0	1	670	0	1	1	1	0	5	0
0	0	0	0	0	0	0	#NULL!	1	1	0	40	0	0	0	0	0	1	746	0	1	1	2	0	4	0
0	1	1	0	0	0	1	4	0	1	1	40	0	0	0	0	0	0	700	0	1	1	2	0	3	1
0	0	0	0	0	0	0	#NULL!	0	1	1	38	1	0	0	0	0	0	830	0	1	1	1	0	2	0
0	1	0	0	0	0	0	#NULL!	0	1	0	39	0	0	0	0	0	0	500	0	1	1	1	0	3	1
0	0	0	0	0	0	0	#NULL!	0	1	1	40	0	0	0	0	0	0	700	0	1	1	2	0	2	0
0	0	0	0	0	0	1	5	0	1	0	41	0	0	0	0	0	0	625	0	1	1	1	0	2	0
0	1	0	0	0	0	1	4	1	1	0	38	0	0	0	0	1	1	770	0	1	1	1	0	4	1
0	1	0	0	0	0	0	#NULL!	0	1	0	40	0	0	0	0	1	1	655	0	1	1	2	0	3	1
0	0	0	0	0	0	0	#NULL!	0	1	0	40	1	0	0	0	0	1	600	0	1	1	2	0	4	0
0	0	0	0	0	0	1	5	0	1	0	42	1	0	0	0	0	0	945	0	1	1	1	0	3	0
0	0	0	0	0	0	0	#NULL!	0	1	0	40	0	0	0	0	0	1	550	0	1	1	2	0	4	0
0	0	0	0	0	0	0	#NULL!	1	1	0	39	0	0	0	0	0	1	#NULL!	0	1	1	1	0	4	0
1	1	0	0	1	1	0	#NULL!	1	1	0	39	1	1	0	0	1	0	480	0	1	1	1	0	4	1
0	0	0	0	0	0	1	0	0	1	2	40	0	0	0	0	0	0	670	0	1	1	2	0	2	0
0	0	0	0	0	0	0	#NULL!	0	1	0	42	1	1	1	0	0	1	950	0	1	1	1	0	4	1
0	0	0	0	0	0	1	0	0	1	1	41	0	0	0	0	0	0	747	0	1	1	1	0	2	0
0	0	0	0	0	0	0	#NULL!	0	1	0	41	0	0	0	0	0	1	695	0	1	1	1	0	4	0
0	0	0	0	0	0	0	#NULL!	0	1	0	40	0	0	0	0	0	0	714	0	1	1	2	0	3	0
0	0	0	0	0	0	0	#NULL!	0	1	1	41	0	0	0	0	0	0	600	0	1	1	1	0	2	0
0	1	2	0	0	0	0	#NULL!	0	1	0	42	1	0	0	0	0	0	668	0	1	1	1	0	6	1
0	0	0	0	0	0	1	1	0	1	0	39	0	0	0	0	0	1	625	0	1	1	1	0	3	0
0	1	0	0	0	0	0	#NULL!	0	1	0	39	0	0	0	0	1	0	450	0	1	1	2	0	4	1
0	0	0	0	0	0	0	#NULL!	0	1	0	40	0	0	0	0	0	1	620	0	1	1	2	0	3	0
0	0	0	0	0	0	1	2	0	1	1	40	0	0	0	0	0	0	700	0	1	1	2	0	2	0
0	0	0	0	0	0	0	#NULL!	0	1	3	41	0	0	0	0	0	0	634	0	1	1	1	0	2	0
0	1	0	0	0	0	1	3	0	1	0	37	0	0	0	0	0	1	610	0	1	1	2	0	3	1
0	0	0	0	0	0	1	8	0	2	0	41	0	0	0	0	0	0	740	0	1	1	2	0	4	0
0	0	0	0	0	0	1	5	0	1	0	40	0	0	0	0	0	1	555	0	1	1	2	0	3	0
0	1	0	0	0	0	1	3	0	1	1	41	0	1	1	0	0	1	1030	0	1	1	1	0	2	1
0	#NULL!	0	0	0	0	0	#NULL!	#NULL!	1	2	40	#NULL!	#NULL!	#NULL!	#NULL!	#NULL!	#NULL!	500	0	1	1	2	0	2	#NULL!
0	0	0	0	0	0	0	#NULL!	0	1	1	38	0	0	0	0	0	1	480	0	1	1	1	0	1	0
0	1	0	0	0	0	0	#NULL!	0	1	0	39	0	0	0	0	1	1	500	0	1	1	1	0	2	1
0	0	0	0	0	0	0	#NULL!	0	1	0	40	0	0	0	0	0	1	730	0	1	1	2	0	3	0
0	1	1	0	0	0	0	#NULL!	0	1	0	39	0	0	0	0	0	0	500	0	1	1	2	0	3	1
0	1	0	0	0	0	1	5	0	1	0	41	0	0	0	0	1	0	681	0	1	1	2	0	4	1
0	0	0	0	0	0	0	#NULL!	0	1	1	39	0	0	0	0	0	0	820	0	1	1	1	0	2	0
0	0	0	0	0	0	0	#NULL!	0	1	2	40	1	0	0	0	0	0	750	0	1	1	2	0	3	0
0	1	0	0	0	0	0	#NULL!	0	1	0	40	0	0	0	0	1	1	830	0	1	1	1	0	3	1
0	0	0	0	0	0	0	#NULL!	0	1	2	40	0	0	0	0	0	0	760	0	1	1	2	0	4	0
1	1	2	0	1	1	1	0	1	1	0	40	1	0	0	0	0	0	820	0	1	1	1	0	5	1
0	0	0	0	0	0	0	#NULL!	1	1	0	41	1	1	0	0	0	1	540	0	1	1	1	0	2	0
0	1	0	0	0	0	0	#NULL!	0	1	0	40	0	0	0	0	0	1	700	0	1	1	1	0	3	1
0	1	0	0	0	0	0	#NULL!	0	1	0	39	#NULL!	#NULL!	#NULL!	#NULL!	1	1	745	0	1	1	2	0	3	1
0	1	0	0	0	0	0	#NULL!	0	1	1	41	1	0	0	0	0	0	815	0	1	1	2	1	3	1
0	1	0	0	0	0	0	#NULL!	1	1	0	40	1	1	0	0	1	1	810	0	1	1	1	0	4	1
0	0	0	0	0	0	1	0	0	1	1	37	0	0	0	0	0	0	520	0	1	1	1	0	2	0
0	0	0	0	0	0	1	1	0	1	0	41	0	0	0	0	0	0	690	0	1	1	1	0	5	0
0	0	0	0	0	0	1	5	1	1	1	40	1	0	0	0	0	0	650	0	1	1	2	0	3	0
0	0	0	0	0	0	0	#NULL!	1	1	0	40	0	0	0	0	0	1	700	0	1	1	2	0	5	0
0	0	0	0	0	0	0	#NULL!	0	1	0	41	0	0	0	0	0	0	620	0	1	1	1	0	3	0
0	1	0	0	0	0	0	#NULL!	0	2	0	41	0	0	0	0	0	1	500	0	1	1	1	0	3	1
0	0	0	0	0	0	0	#NULL!	0	1	0	40	0	0	0	0	0	0	650	0	1	1	1	0	3	0
0	0	0	0	0	0	0	#NULL!	0	1	1	41	0	0	0	0	0	0	700	0	1	1	1	0	3	0
0	0	0	0	0	0	0	#NULL!	0	1	1	41	0	0	0	0	0	0	750	0	1	1	2	0	2	0
0	1	0	0	0	0	1	2	0	1	0	40	0	0	0	0	1	0	690	0	1	1	2	0	3	1
0	0	0	0	0	0	0	#NULL!	0	1	1	41	0	0	0	0	0	1	620	0	1	1	2	0	2	0
0	0	0	0	0	0	1	5	0	1	1	38	0	0	0	0	0	1	740	0	1	1	2	0	2	0
0	0	0	0	0	0	0	#NULL!	0	1	1	39	0	0	0	0	0	0	790	0	1	1	2	0	3	0
0	0	0	0	0	0	0	#NULL!	1	1	0	40	1	1	0	0	0	0	#NULL!	0	1	1	2	0	4	0
0	1	0	0	0	0	0	#NULL!	0	1	0	36	0	0	0	0	1	0	510	0	1	1	1	0	3	1
0	0	0	0	0	0	1	3	0	1	2	40	0	0	0	0	0	0	680	0	1	1	2	0	2	0
0	1	1	0	0	0	0	#NULL!	0	1	0	39	0	0	0	0	0	0	500	0	1	1	2	0	3	1
0	1	2	0	0	0	1	3	0	1	1	39	0	0	0	0	0	0	#NULL!	0	1	1	1	0	4	1
0	1	2	0	0	0	0	#NULL!	0	1	0	39	0	0	0	0	0	0	#NULL!	0	1	1	2	0	6	1
0	0	0	0	0	0	1	4	0	1	1	40	0	0	0	0	0	0	640	0	1	1	2	0	2	0
0	0	0	0	0	0	0	#NULL!	0	1	0	33	0	0	0	0	0	1	464	0	1	1	1	0	5	0
0	1	0	0	0	0	1	2	0	1	0	40	0	0	0	0	0	1	650	0	1	1	1	0	4	1
0	0	0	0	0	0	0	#NULL!	0	1	0	39	0	0	0	0	0	1	740	0	1	1	1	0	3	0
0	1	0	0	0	0	1	4	0	1	0	39	0	0	0	0	1	1	670	0	1	1	1	0	3	1
0	0	0	0	0	0	0	#NULL!	0	1	2	42	1	0	0	0	0	0	793	0	1	1	1	0	2	0
0	1	0	0	0	0	0	#NULL!	1	1	0	40	0	1	0	0	1	0	#NULL!	0	1	1	2	0	4	1
0	1	0	0	0	0	0	#NULL!	0	1	0	40	0	0	0	0	1	1	903	0	1	1	1	0	3	1
0	0	0	0	0	0	0	#NULL!	0	1	1	40	0	0	0	0	0	0	3650	0	1	1	2	0	2	0
0	0	0	0	0	0	0	#NULL!	0	1	1	40	0	0	0	0	0	0	525	0	1	1	2	0	3	0
0	0	0	0	0	0	0	#NULL!	0	1	1	41	0	0	0	0	0	0	515	0	1	1	1	0	2	0
0	1	0	0	0	0	0	#NULL!	0	1	0	39	0	0	0	0	0	1	830	0	1	1	2	0	3	1
0	1	0	0	0	0	0	#NULL!	0	1	0	41	0	0	0	0	1	1	725	0	1	1	2	0	3	1
0	1	0	0	0	0	0	#NULL!	0	1	1	39	0	0	0	0	1	0	860	0	1	1	2	0	2	1
0	1	1	0	0	0	1	0	0	1	1	34	0	0	0	0	0	0	950	1	2	1	2	0	5	1
0	1	0	0	0	0	0	#NULL!	0	2	0	40	0	0	0	0	0	0	680	0	1	1	2	0	3	1
0	0	0	0	0	0	1	5	0	1	0	41	0	0	0	0	0	0	649	0	1	1	2	0	4	0
0	1	0	0	0	0	0	#NULL!	0	1	0	40	0	0	0	0	0	0	899	0	1	1	1	0	4	1
0	1	0	0	0	0	1	5	0	1	0	39	0	0	0	0	1	0	670	0	1	1	1	0	3	1
0	1	2	1	0	1	0	#NULL!	1	1	0	36	0	0	0	0	0	1	500	1	2	1	1	0	8	1
0	1	1	0	0	0	0	#NULL!	0	1	0	38	0	0	0	0	0	0	600	0	1	1	1	0	3	1
0	0	0	0	0	0	0	#NULL!	1	1	0	41	0	0	0	0	0	0	510	0	1	1	2	0	3	0
0	1	0	0	0	0	0	#NULL!	0	1	0	40	#NULL!	#NULL!	#NULL!	#NULL!	#NULL!	1	650	0	1	1	2	0	3	1
0	0	0	0	0	0	1	4	0	1	0	41	0	0	1	0	0	1	667	0	1	1	2	0	3	1
0	0	0	0	0	0	0	#NULL!	0	1	0	41	0	0	0	0	0	0	573	0	1	1	2	0	4	0
0	1	0	0	0	0	1	0	0	1	0	40	0	0	0	0	0	1	600	0	1	1	1	0	4	1
1	0	0	1	0	1	1	2	0	1	0	42	1	0	0	0	0	1	1030	0	1	1	1	0	6	0
0	0	0	0	0	0	0	#NULL!	0	1	0	39	0	0	0	0	0	1	720	0	1	1	1	0	3	0
0	1	1	0	0	0	1	5	0	1	3	38	0	0	0	0	0	0	950	0	1	1	1	0	2	1
0	1	0	0	0	0	0	#NULL!	0	1	0	37	0	0	0	0	0	1	750	0	1	1	1	0	7	1
0	1	0	1	0	1	1	0	1	1	0	35	1	1	0	0	1	1	642	0	1	1	1	0	5	1
0	1	0	0	0	0	0	#NULL!	0	1	0	40	0	0	0	0	0	0	470	0	1	1	1	0	3	1
0	0	0	0	0	0	0	#NULL!	0	1	0	41	0	0	0	0	0	0	890	0	1	1	2	0	3	0
0	1	2	0	0	0	0	#NULL!	0	1	0	39	0	0	1	0	0	0	990	1	2	1	1	0	6	1
0	0	0	0	0	0	0	#NULL!	0	1	1	41	0	0	0	0	0	0	1030	0	1	1	1	0	2	0
0	0	0	0	0	0	0	#NULL!	0	1	2	40	0	0	0	0	0	0	1050	0	1	1	1	0	2	0
0	0	0	0	0	0	1	0	0	1	0	40	0	0	0	0	0	1	920	0	1	1	2	0	4	0
0	0	0	0	0	0	0	#NULL!	0	1	0	39	0	0	0	0	0	1	900	0	1	1	2	0	3	0
0	1	0	0	0	0	1	4	0	1	0	41	0	0	0	0	1	0	800	0	1	1	1	0	3	1
0	0	0	0	0	0	0	#NULL!	0	1	1	40	0	0	0	0	0	1	501	0	1	1	2	0	2	0
0	0	0	0	0	0	0	#NULL!	0	1	0	40	0	0	0	0	0	1	680	0	1	1	2	0	3	0
0	0	0	0	0	0	0	#NULL!	0	1	0	40	0	0	0	0	0	0	790	0	1	1	1	0	3	0
0	0	0	0	0	0	1	3	0	1	1	41	0	1	1	0	0	0	725	0	1	1	1	0	2	1
0	0	0	0	0	0	0	#NULL!	0	1	0	40	0	0	0	0	0	0	980	0	1	1	2	0	2	0
1	1	1	0	0	0	0	#NULL!	0	1	0	34	0	0	0	0	0	0	484	1	2	1	2	0	5	1
1	1	0	0	1	1	0	#NULL!	0	1	0	40	0	0	0	0	1	0	670	0	1	1	2	0	6	1
0	1	0	0	0	0	1	#NULL!	0	1	0	26	0	0	0	0	0	#NULL!	360	0	1	1	1	0	3	1
0	#NULL!	0	0	0	0	0	#NULL!	0	1	1	39	#NULL!	#NULL!	#NULL!	#NULL!	#NULL!	#NULL!	880	0	1	1	1	0	3	#NULL!
0	0	0	0	0	0	0	#NULL!	0	1	0	41	0	0	0	0	0	0	710	0	1	1	2	0	3	0
0	0	0	0	0	0	0	#NULL!	1	1	0	40	0	0	0	0	0	0	575	0	1	1	1	0	3	0
0	1	0	0	0	0	0	#NULL!	0	1	0	42	1	1	1	0	1	1	990	0	1	1	2	0	3	1
0	1	0	0	0	0	1	2	0	1	1	42	1	0	0	0	0	0	660	0	1	1	2	0	2	1
0	0	0	0	0	0	0	#NULL!	1	1	0	41	0	0	0	0	0	0	710	0	1	1	1	0	2	0
0	1	2	0	0	0	0	#NULL!	0	1	0	42	1	0	0	0	0	0	750	0	1	1	2	0	5	1
0	0	0	0	0	0	0	#NULL!	0	1	1	41	0	0	0	0	0	0	660	0	1	1	2	0	3	0
0	1	0	0	1	1	0	#NULL!	1	1	1	39	0	0	0	0	0	1	690	0	1	1	2	0	3	1
0	1	0	0	0	0	0	#NULL!	0	1	0	39	0	0	0	0	1	1	520	0	1	1	1	0	3	1
0	1	0	0	0	0	0	#NULL!	1	1	1	41	0	0	0	0	1	0	908	0	1	1	2	0	2	1
0	1	0	1	0	1	1	#NULL!	1	1	0	34	#NULL!	#NULL!	#NULL!	#NULL!	#NULL!	1	1200	1	2	1	2	0	8	1
0	0	0	1	0	1	1	2	1	1	0	39	1	0	0	0	0	1	650	0	1	1	2	0	4	0
0	0	0	0	0	0	0	#NULL!	0	1	1	37	0	0	0	0	0	0	568	0	1	1	2	0	2	0
1	1	2	0	1	1	0	#NULL!	1	1	0	41	0	0	0	0	0	1	835	0	1	1	1	0	5	1
0	0	0	0	0	0	1	5	0	1	1	38	0	0	0	0	0	0	865	0	1	1	1	0	2	0
0	1	0	0	0	0	1	3	0	1	0	42	0	0	0	0	1	0	650	0	1	1	2	0	3	1
0	1	0	0	0	0	1	0	0	1	0	42	0	0	1	0	0	1	728	0	1	1	2	0	3	1
0	0	0	0	0	0	0	#NULL!	0	1	1	40	1	0	0	0	0	0	760	0	1	1	2	0	2	0
0	1	0	0	0	0	0	#NULL!	0	1	0	42	1	1	0	0	1	1	750	0	1	1	1	0	3	1
0	1	0	0	0	0	0	#NULL!	0	1	0	41	0	0	0	0	0	1	650	0	1	1	2	0	3	1
0	0	0	0	0	0	1	1	1	1	0	39	0	0	0	0	0	0	630	0	1	1	1	0	3	0
0	0	0	0	0	0	0	#NULL!	0	1	0	39	0	0	0	0	0	1	860	0	1	1	1	0	4	0
0	0	0	0	0	0	0	#NULL!	0	1	0	41	0	0	0	0	0	0	820	0	1	1	2	0	3	0
0	0	0	0	0	0	0	#NULL!	0	1	2	42	0	0	1	0	0	0	767	0	1	1	1	0	1	1
0	0	0	0	0	0	0	#NULL!	0	1	1	40	1	0	0	0	0	1	870	0	1	1	1	0	2	0
0	0	0	0	0	0	0	#NULL!	0	1	0	39	0	0	0	0	0	0	850	0	1	1	2	0	4	0
0	1	0	0	0	0	1	3	0	1	0	40	0	0	0	0	1	1	#NULL!	0	1	1	1	0	2	1
0	1	0	1	0	1	0	#NULL!	1	1	0	41	0	0	0	0	0	1	700	0	1	1	1	0	4	1
0	1	2	0	0	0	1	1	0	1	0	42	1	1	0	0	0	1	680	0	1	1	2	0	5	1
0	1	0	0	0	0	0	#NULL!	0	2	0	39	0	0	0	0	1	1	530	0	1	1	2	0	4	1
0	1	0	0	0	0	0	#NULL!	0	1	1	41	1	0	0	0	0	0	#NULL!	0	1	1	1	0	2	1
0	0	0	0	0	0	0	#NULL!	0	1	0	41	0	0	0	0	0	1	710	0	1	1	2	0	3	0
1	1	0	0	0	0	1	1	1	1	0	41	0	0	0	0	1	1	690	0	1	1	1	0	4	1
0	1	0	0	0	0	0	#NULL!	0	1	0	41	1	1	0	0	1	0	950	0	1	1	1	0	3	1
0	0	0	0	0	0	0	#NULL!	0	1	0	41	0	0	0	0	0	0	640	0	1	1	1	0	4	0
0	0	0	0	0	0	0	#NULL!	0	1	0	40	0	0	0	0	0	0	780	0	1	1	1	0	4	0
0	0	0	0	0	0	0	#NULL!	0	1	1	41	0	0	0	0	0	0	690	0	1	1	1	0	3	0
0	0	0	0	0	0	0	#NULL!	0	1	0	39	0	0	0	0	0	0	800	0	1	1	2	0	3	0
0	0	0	0	0	0	0	#NULL!	0	1	2	40	0	0	0	0	0	0	502	0	1	1	2	0	2	0
0	1	0	0	0	0	1	0	0	1	0	42	1	0	1	0	1	1	630	0	1	1	1	0	3	1
0	1	0	0	0	0	0	#NULL!	0	1	0	40	1	1	1	0	0	0	584	0	1	1	1	0	4	1
0	0	0	0	0	0	0	#NULL!	0	1	0	41	0	0	0	0	0	0	830	0	1	1	1	0	3	0
0	#NULL!	0	0	0	0	0	#NULL!	0	1	1	39	#NULL!	#NULL!	#NULL!	#NULL!	#NULL!	1	900	0	1	1	1	0	3	#NULL!
0	0	0	0	0	0	1	5	0	1	1	41	1	0	1	0	0	1	500	0	1	1	1	0	2	1
0	1	2	0	0	0	0	#NULL!	0	1	0	41	0	0	0	0	0	1	840	0	1	1	1	0	4	1
0	1	0	0	0	0	0	#NULL!	0	1	0	38	0	0	0	0	0	0	299	0	1	1	2	0	4	1
0	1	0	0	0	0	1	3	0	1	0	40	0	0	0	0	1	1	546	0	1	1	2	0	2	1
0	1	2	1	0	1	0	#NULL!	1	1	0	40	0	1	0	0	0	1	450	0	1	1	1	0	4	1
0	1	0	0	0	0	0	#NULL!	0	1	0	41	1	1	0	0	1	1	680	0	1	1	2	0	4	1
0	1	2	0	0	0	0	#NULL!	0	1	0	36	0	0	0	0	0	1	600	0	1	1	1	0	5	1
0	1	2	0	0	0	0	#NULL!	0	1	0	41	0	0	0	0	0	0	900	0	1	1	2	0	3	1
0	1	1	0	0	0	1	5	0	1	0	39	0	0	0	0	0	0	780	0	1	1	2	0	3	1
0	0	0	0	0	0	1	0	0	1	0	41	0	0	0	0	0	1	940	0	1	1	1	0	3	0
0	1	2	0	0	0	1	5	0	1	0	42	1	1	1	0	0	1	810	0	1	1	1	0	5	1
0	0	0	0	0	0	0	#NULL!	0	1	1	40	0	0	0	0	0	0	750	0	1	1	1	0	2	0
0	0	0	0	0	0	0	#NULL!	0	1	0	40	0	0	0	0	0	0	580	0	1	1	1	0	1	0
0	0	0	0	0	0	0	#NULL!	1	2	0	40	1	1	0	0	0	1	818	0	1	1	2	0	5	0
0	0	0	0	0	0	1	3	0	1	0	40	0	0	0	0	0	0	580	0	1	1	1	0	6	0
0	0	0	0	0	0	0	#NULL!	1	1	0	41	0	0	0	0	0	1	550	0	1	1	1	0	3	0
0	0	0	0	0	0	0	#NULL!	1	1	0	38	0	0	0	0	0	1	490	0	1	1	1	0	3	0
0	1	0	0	0	0	0	#NULL!	0	1	0	41	0	0	0	0	0	1	650	0	1	1	2	0	4	1
0	0	0	0	0	0	1	0	0	1	2	42	0	0	1	0	0	0	750	0	1	1	1	0	2	1
0	1	0	0	0	0	0	#NULL!	0	1	1	42	1	0	0	1	1	1	850	0	1	1	2	0	8	1
0	0	0	0	0	0	1	9	0	1	1	41	0	0	0	0	0	1	620	0	1	1	2	0	4	0
0	1	0	0	0	0	0	#NULL!	0	1	0	40	0	0	0	0	0	1	580	0	1	1	2	0	4	1
0	0	0	0	0	0	0	#NULL!	1	1	0	41	0	0	0	0	0	1	630	0	1	1	2	0	4	0
1	0	0	0	0	0	0	#NULL!	0	1	0	41	0	0	0	0	0	0	800	0	1	1	2	0	3	0
1	0	0	0	0	0	0	#NULL!	0	1	0	40	#NULL!	#NULL!	#NULL!	#NULL!	#NULL!	1	940	0	1	1	1	0	3	#NULL!
0	1	2	0	0	0	0	#NULL!	0	1	1	42	1	0	0	0	0	1	715	0	1	1	2	0	5	1
0	0	0	0	0	0	0	#NULL!	0	1	0	40	0	0	0	0	0	0	#NULL!	0	1	1	1	0	5	0
0	1	0	0	0	0	0	#NULL!	0	1	0	42	1	1	1	0	1	1	870	0	1	1	2	0	4	1
0	0	0	0	0	0	1	5	0	1	0	39	1	1	1	0	0	1	605	0	1	1	1	0	3	1
0	1	0	0	0	0	1	2	0	1	0	39	0	0	0	0	1	0	703	0	1	1	2	0	4	1
0	0	0	0	0	0	1	3	0	1	0	41	0	0	0	0	0	0	780	0	1	1	1	0	2	0
1	1	0	1	0	1	0	#NULL!	1	1	0	39	1	0	0	0	0	0	800	0	1	1	2	0	5	1
0	0	0	0	0	0	0	#NULL!	0	1	1	39	0	0	0	0	0	0	640	0	1	1	2	0	2	0
0	0	0	0	0	0	0	#NULL!	0	1	0	41	0	0	0	0	0	1	650	0	1	1	2	0	4	0
0	1	2	0	0	0	0	#NULL!	0	1	0	41	0	0	0	0	0	1	560	0	1	1	1	0	4	1
1	0	0	0	0	0	1	#NULL!	0	1	1	23	0	0	0	0	0	0	200	0	1	1	1	0	6	0
0	0	0	0	0	0	0	#NULL!	0	1	1	38	0	0	0	0	0	0	515	0	1	1	2	0	2	0
0	0	0	0	0	0	0	#NULL!	1	1	2	41	0	0	0	0	0	0	920	0	1	1	1	0	2	0
0	0	0	1	0	1	0	#NULL!	0	1	2	35	0	0	0	0	0	1	620	0	1	1	2	0	3	0
0	1	2	0	0	0	0	#NULL!	1	1	0	42	0	0	0	0	0	1	700	0	1	1	2	0	5	1
0	0	0	1	0	1	0	#NULL!	1	1	0	36	#NULL!	#NULL!	#NULL!	#NULL!	#NULL!	#NULL!	692	0	1	1	1	0	4	#NULL!
0	0	0	0	0	0	0	#NULL!	0	2	0	41	0	0	0	0	0	0	740	0	1	1	1	0	3	0
0	0	0	0	0	0	0	#NULL!	0	1	0	42	1	0	0	0	0	1	882	0	1	1	1	0	4	0
0	0	0	0	0	0	0	#NULL!	1	1	1	40	1	0	0	0	0	0	400	0	1	1	2	0	4	0
0	0	0	0	0	0	0	#NULL!	0	1	1	41	0	0	0	0	0	0	440	0	1	1	2	0	3	0
0	0	0	0	0	0	1	2	0	1	0	41	0	0	0	0	0	0	600	0	1	1	1	0	2	0
0	0	0	0	0	0	0	#NULL!	0	1	0	40	1	#NULL!	#NULL!	#NULL!	#NULL!	1	575	0	1	1	1	0	3	#NULL!
0	1	1	0	0	0	1	2	0	1	0	38	0	0	0	0	0	0	610	0	1	1	2	0	3	1
0	0	0	0	0	0	0	#NULL!	0	1	0	39	0	0	0	0	0	0	527	0	1	1	1	0	3	0
1	0	0	0	0	0	1	4	0	1	0	42	1	1	1	0	0	0	640	0	1	1	2	0	6	1
0	0	0	0	0	0	0	#NULL!	0	1	0	42	1	0	0	0	0	1	700	0	1	1	2	0	4	0
0	1	2	0	0	0	1	0	0	1	0	41	0	0	0	0	0	1	800	0	1	1	2	0	4	1
0	1	0	0	0	0	0	#NULL!	1	1	0	41	0	0	0	0	0	1	800	0	1	1	1	0	4	1
0	1	2	0	0	0	0	#NULL!	0	1	1	38	0	0	0	0	0	0	575	0	1	1	1	0	3	1
0	0	0	0	0	0	0	#NULL!	0	1	0	42	0	0	0	0	0	1	650	0	1	1	2	0	3	0
0	#NULL!	0	#NULL!	#NULL!	0	0	#NULL!	2	1	1	40	0	0	1	0	0	0	#NULL!	0	1	1	2	0	3	1
1	1	0	0	0	0	0	#NULL!	0	1	0	40	0	0	0	0	0	1	630	0	1	1	1	0	4	1
0	0	0	0	0	0	0	#NULL!	0	1	1	39	0	0	0	0	0	0	700	0	1	1	1	0	2	0
0	0	0	0	0	0	0	#NULL!	0	2	0	38	0	0	0	0	0	1	#NULL!	0	1	1	2	0	4	0
0	0	0	0	0	0	1	2	0	1	1	39	0	0	0	0	0	0	580	0	1	1	2	0	2	0
0	1	1	0	0	0	0	#NULL!	0	1	1	41	0	0	0	0	0	0	800	0	1	1	2	0	3	1
0	1	2	0	0	0	0	#NULL!	0	1	0	41	1	1	1	0	0	1	610	0	1	1	2	0	4	1
0	0	0	0	0	0	0	#NULL!	0	1	0	39	0	0	0	0	0	0	670	0	1	1	2	0	3	0
0	0	0	0	0	0	0	#NULL!	0	1	1	41	0	0	0	0	0	0	350	0	1	1	2	0	2	0
0	1	2	0	0	0	0	#NULL!	0	1	0	42	1	0	0	0	0	1	649	0	1	1	1	0	5	1
0	1	0	0	0	0	0	#NULL!	0	1	0	41	0	0	0	0	0	0	660	0	1	1	1	0	3	1
0	1	0	0	0	0	0	#NULL!	1	1	0	39	0	0	0	0	1	1	850	0	1	1	2	0	3	1
0	1	2	0	0	0	0	#NULL!	0	2	1	41	#NULL!	#NULL!	#NULL!	#NULL!	#NULL!	#NULL!	860	0	1	1	2	0	5	#NULL!
0	0	0	0	0	0	0	#NULL!	0	1	1	39	#NULL!	#NULL!	#NULL!	#NULL!	#NULL!	#NULL!	630	0	1	1	1	0	3	#NULL!
0	0	0	0	0	0	1	5	1	1	0	39	0	0	0	0	0	0	550	0	1	1	1	0	4	0
0	1	0	0	0	0	0	#NULL!	0	1	0	42	1	1	1	0	1	1	730	0	1	1	1	0	4	1
0	1	2	1	0	1	0	#NULL!	1	1	0	33	0	0	0	0	0	0	475	0	1	1	2	1	6	1
0	0	0	0	0	0	1	3	0	1	0	41	0	0	0	0	0	0	740	0	1	1	2	0	3	0
0	1	1	0	0	0	1	3	0	1	2	37	0	0	0	0	0	0	710	0	1	1	1	0	4	1
0	1	0	0	0	0	1	3	1	1	0	39	0	1	0	0	0	0	625	0	1	1	2	0	3	1
1	1	0	0	1	1	0	#NULL!	0	1	0	41	1	0	0	0	0	1	685	0	1	1	2	0	4	1
0	0	0	0	0	0	1	3	0	1	0	40	0	0	0	0	0	0	560	0	1	1	1	0	3	0
1	1	2	1	0	1	0	#NULL!	1	1	0	41	1	1	1	0	0	1	740	0	1	1	2	0	8	1
0	1	0	0	0	0	0	#NULL!	1	1	1	39	1	1	#NULL!	#NULL!	1	1	660	0	1	1	1	0	3	1
0	1	0	0	0	0	0	#NULL!	0	1	0	41	0	0	0	0	0	0	600	0	1	1	1	0	2	1
0	1	0	0	0	0	0	#NULL!	0	1	0	41	1	1	0	0	0	1	580	0	1	1	1	0	4	1
0	0	0	0	0	0	0	#NULL!	0	1	1	39	0	0	0	0	0	0	830	0	1	1	1	0	2	0
0	0	0	0	0	0	0	#NULL!	1	1	0	38	0	0	0	0	0	1	640	0	1	1	2	0	6	0
0	0	0	0	0	0	0	#NULL!	0	1	0	41	0	0	0	0	0	0	741	0	1	1	2	0	3	0
0	0	0	0	0	0	0	#NULL!	0	1	1	40	0	0	0	0	0	0	675	0	1	1	1	0	2	0
0	0	0	0	0	0	0	#NULL!	0	1	1	40	0	0	0	0	0	0	567	0	1	1	2	0	2	0
0	1	1	0	0	0	0	#NULL!	0	1	1	40	0	0	0	0	0	0	960	0	1	1	1	0	3	1
0	1	1	0	0	0	0	#NULL!	0	1	1	39	0	0	0	0	0	0	710	0	1	1	2	0	2	1
0	0	0	0	0	0	0	#NULL!	0	1	0	41	0	0	0	0	0	0	610	0	1	1	1	0	3	0
0	1	2	0	0	0	1	2	0	1	1	41	0	0	0	0	0	1	870	0	1	1	2	0	4	1
0	0	0	0	0	0	0	#NULL!	0	1	1	38	0	0	0	0	0	1	890	0	1	1	1	0	2	0
0	1	0	0	0	0	0	#NULL!	0	1	1	40	0	0	0	0	0	1	590	0	1	1	1	0	2	1
0	1	0	0	0	0	0	#NULL!	0	1	0	37	0	0	0	0	0	0	805	0	1	1	1	0	3	1
0	1	2	0	1	1	0	#NULL!	0	1	0	36	#NULL!	#NULL!	#NULL!	#NULL!	#NULL!	#NULL!	620	0	1	1	1	0	5	1
0	1	1	0	0	0	0	#NULL!	0	1	0	38	0	0	0	0	0	0	550	0	1	1	2	0	4	1
0	1	2	0	0	0	1	2	0	2	1	40	0	0	0	0	0	1	1016	0	1	1	1	0	5	1
0	0	0	0	0	0	1	3	0	1	0	40	0	0	0	0	0	1	700	0	1	1	1	0	3	0
0	0	0	0	0	0	0	#NULL!	1	1	0	40	0	0	0	0	0	1	680	0	1	1	2	0	3	0
0	0	0	0	0	0	0	#NULL!	0	1	1	41	0	0	0	0	0	0	550	0	1	1	1	0	2	0
0	1	2	0	0	0	0	#NULL!	0	1	0	42	1	1	1	0	0	1	1000	0	1	1	1	0	6	1
0	0	0	0	0	0	0	#NULL!	0	1	2	41	0	0	0	0	0	0	550	0	1	1	2	0	1	0
0	1	1	0	0	0	1	0	0	1	1	39	0	0	0	0	0	0	578	0	1	1	2	0	3	1
0	1	0	0	0	0	0	#NULL!	0	1	0	38	0	0	0	0	1	0	525	0	1	1	1	0	3	1
0	0	0	0	0	0	0	#NULL!	0	1	0	38	0	0	0	0	0	1	580	0	1	1	1	0	4	0
1	0	0	0	0	0	1	4	0	1	0	39	0	0	0	0	0	0	550	0	1	1	2	0	3	0
0	1	1	0	0	0	0	#NULL!	0	1	0	39	0	0	0	0	0	0	550	0	1	1	1	0	3	1
0	1	0	0	0	0	0	#NULL!	0	1	0	40	0	0	0	0	1	1	630	0	1	1	1	0	4	1
0	0	0	0	0	0	0	#NULL!	0	2	0	39	#NULL!	#NULL!	#NULL!	#NULL!	#NULL!	#NULL!	820	0	1	1	1	0	4	#NULL!
0	1	0	0	0	0	0	#NULL!	0	1	1	39	0	0	0	0	1	0	830	0	1	1	2	0	5	1
0	0	0	0	0	0	0	#NULL!	0	1	0	40	0	0	0	0	0	1	734	0	1	1	2	0	5	0
0	0	0	0	0	0	0	#NULL!	0	1	0	40	0	0	0	0	0	1	800	0	1	1	2	0	4	0
0	0	0	0	0	0	0	#NULL!	1	1	0	40	0	0	0	0	0	0	#NULL!	0	1	1	2	0	4	0
0	0	0	0	0	0	1	5	0	1	0	41	0	0	0	0	0	1	850	0	1	1	1	0	3	0
0	1	0	0	0	0	0	#NULL!	1	1	0	39	0	0	0	0	1	0	1070	0	1	1	1	0	4	1
0	1	0	0	0	0	0	#NULL!	1	1	1	39	0	0	0	0	0	0	700	0	1	1	1	0	8	1
0	1	0	0	0	0	0	#NULL!	0	1	0	40	0	0	0	0	0	1	700	0	1	1	1	0	3	1
0	0	0	0	0	0	0	#NULL!	0	1	0	40	0	1	0	0	0	1	620	0	1	1	1	0	5	0
0	1	0	0	0	0	0	#NULL!	0	1	0	40	0	0	0	0	0	1	630	0	1	1	2	0	3	1
0	1	0	0	0	0	1	4	0	1	1	40	0	0	0	0	0	0	650	0	1	1	2	0	2	1
0	1	2	0	0	0	0	#NULL!	0	2	0	38	1	0	0	0	0	0	970	0	1	1	1	0	8	1
0	0	0	0	0	0	1	#NULL!	0	1	1	41	0	0	0	0	0	0	#NULL!	0	1	1	2	0	3	0
0	1	0	0	1	1	1	0	0	1	0	35	0	0	0	0	0	0	465	0	1	1	1	0	9	1
0	0	0	0	0	0	0	#NULL!	0	1	1	40	0	0	0	0	0	0	680	0	1	1	1	0	2	0
0	0	0	0	0	0	0	#NULL!	0	1	0	39	0	0	0	0	0	1	600	0	1	1	2	0	3	0
0	1	0	0	0	0	0	#NULL!	0	1	0	40	0	0	0	0	0	1	720	0	1	1	2	0	3	1
0	0	0	0	0	0	0	#NULL!	0	1	1	39	0	0	0	0	0	0	550	0	1	1	2	0	2	0
1	1	2	0	1	1	1	#NULL!	1	1	1	38	#NULL!	#NULL!	#NULL!	#NULL!	#NULL!	#NULL!	800	0	1	1	2	0	5	1
0	0	0	0	0	0	0	#NULL!	0	1	0	41	0	0	0	0	0	1	#NULL!	0	1	1	2	0	4	0
0	0	0	0	0	0	0	#NULL!	0	1	1	41	1	0	1	0	0	1	820	0	1	1	1	0	3	1
0	1	0	0	0	0	1	#NULL!	0	1	0	38	#NULL!	#NULL!	#NULL!	#NULL!	#NULL!	1	635	0	1	1	1	0	3	1
0	0	0	0	0	0	0	#NULL!	0	1	1	41	1	0	0	0	0	0	600	0	1	1	2	0	3	0
1	0	0	0	0	0	0	#NULL!	1	1	1	40	0	0	0	0	0	0	600	0	1	1	2	0	2	0
0	1	0	1	0	1	0	#NULL!	1	1	0	40	1	1	0	0	1	0	600	0	1	1	2	0	3	1
0	0	0	0	0	0	1	2	0	1	0	40	0	0	0	0	0	0	590	0	1	1	2	0	4	0
0	1	0	0	0	0	0	#NULL!	0	1	0	39	0	1	0	0	0	0	700	0	1	1	2	0	3	1
1	0	0	0	0	0	0	#NULL!	0	#NULL!	#NULL!	38	#NULL!	#NULL!	#NULL!	#NULL!	#NULL!	#NULL!	620	0	1	1	2	0	1	#NULL!
1	1	0	1	0	1	1	1	1	1	0	39	0	1	0	0	1	1	580	0	1	1	2	0	4	1
0	0	0	0	0	0	1	3	0	1	1	39	0	0	0	0	0	0	700	0	1	1	1	0	2	0
0	0	0	0	0	0	0	#NULL!	0	1	1	39	0	0	0	0	0	0	570	0	1	1	2	0	1	0
0	0	0	0	0	0	0	#NULL!	0	1	1	41	0	0	0	0	0	0	740	0	1	1	2	0	2	0
0	0	0	0	0	0	1	3	0	1	1	41	0	0	0	0	0	0	890	0	1	1	2	0	2	0
0	0	0	0	0	0	0	#NULL!	0	1	1	40	0	0	0	0	0	0	690	0	1	1	2	0	2	0
1	0	0	0	0	0	0	#NULL!	0	1	0	40	0	0	0	0	0	0	670	0	1	1	2	0	2	0
0	1	1	0	0	0	0	#NULL!	0	1	0	39	0	0	0	0	0	0	660	0	1	1	2	0	4	1
0	1	0	0	0	0	0	#NULL!	0	1	0	38	0	0	0	0	1	0	599	0	1	1	1	0	3	1
0	0	0	0	0	0	0	#NULL!	0	1	0	40	1	0	0	0	0	1	720	0	1	1	1	0	3	0
0	1	0	0	0	0	0	#NULL!	0	1	0	41	0	0	0	0	1	1	1130	0	1	1	2	0	4	1
0	1	2	0	0	0	0	#NULL!	1	1	0	39	0	1	0	0	0	1	720	0	1	1	1	0	5	1
0	0	0	0	0	0	0	#NULL!	0	1	1	41	0	0	0	0	0	0	750	0	1	1	2	0	2	0
0	1	0	0	0	0	1	3	0	1	0	41	0	0	0	0	0	1	580	0	1	1	1	0	3	1
0	1	2	0	0	0	0	#NULL!	0	1	1	40	1	1	0	1	0	0	630	0	1	1	2	0	5	1
0	1	0	0	0	0	0	#NULL!	0	2	0	40	1	0	1	0	1	1	810	0	1	1	1	0	4	1
0	1	0	0	0	0	1	2	0	1	0	40	0	0	0	0	0	1	755	0	1	1	2	0	3	1
0	1	0	0	0	0	0	#NULL!	0	1	0	41	0	0	0	0	1	1	670	0	1	1	2	0	3	1
0	1	0	0	0	0	0	#NULL!	0	1	0	41	0	0	0	0	1	1	648	0	1	1	2	0	5	1
0	0	0	0	0	0	0	#NULL!	0	1	0	41	0	0	0	0	0	1	415	0	1	1	2	0	3	0
0	0	0	0	0	0	0	#NULL!	0	1	1	41	1	0	0	0	0	0	740	0	1	1	1	0	2	0
0	0	0	0	0	0	0	#NULL!	0	1	2	40	0	0	0	0	0	0	640	0	1	1	2	0	3	0
0	1	1	0	0	0	0	#NULL!	0	1	1	39	0	0	0	0	0	0	743	0	1	1	1	0	3	1
0	0	0	0	0	0	0	#NULL!	0	1	0	40	0	0	0	0	0	0	570	0	1	1	2	0	4	0
0	1	2	0	0	0	1	0	0	1	0	40	0	0	0	0	0	1	640	0	1	1	2	0	5	1
0	1	0	0	0	0	1	4	0	1	0	40	0	0	0	0	0	0	690	0	1	1	1	0	4	1
0	0	0	0	0	0	0	#NULL!	0	1	0	38	0	0	0	0	0	0	600	0	1	1	2	0	3	0
0	0	0	0	0	0	0	#NULL!	1	1	0	38	0	0	0	0	0	1	670	0	1	1	2	0	4	0
0	1	0	0	0	0	1	3	0	1	0	41	0	0	0	0	1	0	890	0	1	1	1	0	3	1
0	1	2	0	0	0	0	#NULL!	1	2	0	41	0	0	0	0	0	1	820	0	1	1	1	0	3	1
0	1	0	0	0	0	1	1	1	1	0	41	0	0	0	0	1	1	900	0	1	1	1	0	4	1
0	0	0	0	0	0	0	#NULL!	1	1	2	37	1	0	0	0	0	1	570	0	1	1	2	0	4	0
0	0	0	0	0	0	0	#NULL!	0	1	1	40	0	0	0	0	0	0	640	0	1	1	2	0	2	0
0	0	0	0	0	0	0	#NULL!	0	1	1	40	0	0	0	0	0	0	932	0	1	1	2	0	3	0
0	1	0	0	0	0	0	#NULL!	0	2	0	42	1	1	1	0	1	1	760	0	1	1	1	0	6	1
1	1	2	1	0	1	1	3	1	1	0	40	1	1	0	0	0	1	700	0	1	1	1	0	6	1
0	0	0	0	0	0	1	5	0	1	0	40	1	0	0	0	0	0	720	0	1	1	2	0	3	0
0	0	0	0	0	0	1	1	0	1	0	39	1	#NULL!	#NULL!	#NULL!	#NULL!	#NULL!	545	0	1	1	2	0	2	#NULL!
0	0	0	0	0	0	1	3	1	1	0	40	1	#NULL!	#NULL!	#NULL!	#NULL!	#NULL!	700	0	1	1	1	0	4	#NULL!
0	0	0	0	0	0	0	#NULL!	0	1	0	40	0	0	0	0	0	0	710	0	1	1	1	0	4	0
0	1	0	0	0	0	0	#NULL!	0	1	0	40	0	0	0	0	1	0	900	0	1	1	1	0	3	1
0	0	0	0	0	0	0	#NULL!	0	1	1	40	1	0	0	0	0	0	940	0	1	1	1	0	6	0
0	0	0	0	0	0	0	#NULL!	0	1	0	40	0	0	0	0	0	0	586	0	1	1	2	0	3	0
0	1	2	0	0	0	0	#NULL!	0	1	0	39	1	0	0	1	0	1	1030	0	1	1	2	0	8	1
0	1	0	0	0	0	0	#NULL!	0	1	0	41	0	0	0	0	1	1	750	0	1	1	1	0	3	1
0	1	2	0	0	0	0	#NULL!	0	1	0	42	1	0	0	0	0	1	940	0	1	1	2	0	5	1
0	1	2	0	0	0	1	3	0	1	0	41	0	0	0	0	0	0	675	0	1	1	1	0	3	1
0	1	0	0	0	0	0	#NULL!	0	1	0	39	0	0	0	0	0	1	500	0	1	1	2	0	5	1
0	0	0	0	0	0	0	#NULL!	0	1	0	39	0	0	0	0	0	0	500	0	1	1	1	0	3	0
0	0	0	0	0	0	0	#NULL!	0	1	0	40	0	0	0	0	0	0	735	0	1	1	1	0	3	0
0	0	0	0	0	0	0	#NULL!	#NULL!	1	1	40	#NULL!	#NULL!	#NULL!	#NULL!	#NULL!	#NULL!	700	0	1	1	2	0	1	#NULL!
0	1	1	0	0	0	0	#NULL!	0	1	0	39	0	0	0	0	0	0	974	1	2	1	1	0	7	1
0	1	1	0	0	0	0	#NULL!	0	1	1	39	0	0	0	0	0	0	600	0	1	1	1	0	3	1
0	1	2	0	0	0	0	#NULL!	0	1	0	41	1	1	0	0	0	1	#NULL!	0	1	1	1	0	4	1
0	0	0	0	0	0	0	#NULL!	0	1	0	39	0	0	0	0	0	0	850	0	1	1	1	0	3	0
0	0	0	0	0	0	1	5	0	1	1	41	0	0	0	0	0	0	800	0	1	1	2	0	5	0
0	1	1	0	0	0	0	#NULL!	0	1	1	38	0	0	0	0	0	0	760	0	1	1	1	0	3	1
0	1	0	0	0	0	0	#NULL!	0	1	0	41	0	0	0	0	1	0	850	0	1	1	2	0	3	1
0	0	0	1	0	1	0	#NULL!	1	1	0	36	0	0	0	0	0	0	550	0	1	1	1	0	7	0
0	0	0	0	0	0	0	#NULL!	0	1	1	41	0	0	0	0	0	1	730	0	1	1	1	0	3	0
0	0	0	0	0	0	0	#NULL!	0	1	1	40	1	1	1	0	0	1	660	0	1	1	1	0	2	1
0	1	0	0	1	1	0	#NULL!	1	1	0	40	0	0	0	0	1	1	750	0	1	1	2	0	4	1
0	0	0	0	0	0	0	#NULL!	0	1	0	39	0	0	0	0	0	0	672	0	1	1	1	0	4	0
0	1	2	0	0	0	0	#NULL!	0	1	0	41	0	0	1	0	0	1	550	0	1	1	2	0	5	1
0	1	2	0	1	1	0	#NULL!	1	1	0	41	1	1	0	0	0	1	530	0	1	1	1	0	5	1
0	0	0	0	0	0	0	#NULL!	0	2	0	39	0	0	0	0	0	0	650	0	1	1	1	0	4	0
0	0	0	0	0	0	0	#NULL!	0	1	0	39	0	0	0	0	0	0	782	0	1	1	1	0	4	0
0	1	1	0	0	0	1	1	0	1	1	39	0	0	0	0	0	0	556	0	1	1	1	0	3	1
0	1	0	0	1	1	0	#NULL!	1	1	0	41	0	1	0	0	0	1	510	0	1	1	1	0	5	1
0	0	0	0	0	0	1	0	0	1	0	41	#NULL!	#NULL!	#NULL!	#NULL!	#NULL!	#NULL!	590	0	1	1	2	0	3	#NULL!
0	0	0	0	0	0	0	#NULL!	0	1	1	40	0	0	0	0	0	0	510	0	1	1	2	0	2	0
0	1	2	1	0	1	0	#NULL!	1	1	0	39	0	0	0	0	0	1	720	0	1	1	2	0	5	1
0	0	0	0	0	0	0	#NULL!	0	1	0	39	0	0	0	0	0	0	880	0	1	1	1	0	3	0
0	0	0	0	0	0	0	#NULL!	0	2	0	41	0	0	0	0	0	0	#NULL!	0	1	1	2	0	4	0
0	1	0	0	0	0	0	#NULL!	0	1	0	38	0	0	0	0	1	1	550	0	1	1	2	0	4	1
0	0	0	0	0	0	0	#NULL!	0	1	0	41	0	0	0	0	0	1	#NULL!	0	1	1	1	0	3	0
0	1	0	0	0	0	0	#NULL!	0	1	0	38	1	0	0	0	0	1	1213	1	2	1	2	0	5	1
0	1	0	0	0	0	0	#NULL!	0	1	0	42	0	0	0	0	0	1	750	0	1	1	2	0	3	1
0	0	0	0	0	0	0	#NULL!	0	1	1	42	0	0	0	0	0	1	930	0	1	1	2	0	2	0
0	1	2	0	0	0	0	#NULL!	0	1	0	41	0	0	0	0	0	1	656	0	1	1	1	0	5	1
0	0	0	0	1	1	1	2	1	1	2	40	0	0	0	0	0	0	570	0	1	1	2	0	3	0
0	1	2	0	0	0	0	#NULL!	0	1	0	41	0	0	0	0	0	0	480	0	1	1	2	0	4	1
0	1	0	0	1	1	0	#NULL!	1	1	0	41	1	0	0	0	1	1	1230	0	1	1	1	0	4	1
0	0	0	0	0	0	0	#NULL!	0	1	1	40	0	0	0	0	0	0	750	0	1	1	2	0	2	0
0	1	0	1	0	1	0	#NULL!	1	1	0	37	1	1	1	0	1	0	950	0	1	1	2	0	4	1
0	0	0	0	0	0	0	#NULL!	0	1	1	40	0	0	0	0	0	0	1	0	1	1	1	0	1	0
0	1	1	0	0	0	1	4	0	1	1	39	0	0	0	0	0	0	840	0	1	1	1	0	3	1
0	1	0	0	0	0	0	#NULL!	0	1	0	39	0	0	0	0	1	1	980	0	1	1	2	0	4	1
0	0	0	0	0	0	0	#NULL!	0	1	0	37	0	0	0	0	0	0	400	0	1	1	2	0	3	0
0	1	0	0	0	0	0	#NULL!	0	1	0	40	#NULL!	#NULL!	#NULL!	#NULL!	#NULL!	1	536	0	1	1	2	1	5	1
0	1	0	0	0	0	0	#NULL!	0	1	0	40	#NULL!	#NULL!	#NULL!	#NULL!	1	1	740	0	1	1	1	0	4	1
0	1	2	0	0	0	0	#NULL!	0	1	0	41	1	0	0	1	0	1	594	0	1	1	2	0	5	1
0	0	0	0	0	0	0	#NULL!	0	1	1	40	#NULL!	#NULL!	#NULL!	#NULL!	#NULL!	1	550	0	1	1	2	0	2	#NULL!
0	1	0	0	0	0	0	#NULL!	0	1	0	40	0	0	0	0	1	1	750	0	1	1	2	0	4	1
0	0	0	0	0	0	0	#NULL!	0	1	0	39	0	0	0	0	0	1	620	0	1	1	1	0	3	0
0	1	0	0	0	0	0	#NULL!	0	1	0	40	0	0	0	0	1	1	1000	0	1	1	1	0	5	1
0	1	1	0	0	0	1	5	0	1	1	39	0	0	0	0	0	0	960	0	1	1	1	0	6	1
0	1	0	0	0	0	0	#NULL!	0	1	0	40	0	0	0	0	0	0	785	0	1	1	2	0	2	1
0	0	0	0	0	0	0	#NULL!	0	1	0	40	0	0	0	0	0	0	560	0	1	1	1	0	2	0
0	1	2	0	0	0	0	#NULL!	0	1	0	41	1	0	0	0	0	1	650	0	1	1	1	0	5	1
0	0	0	0	0	0	0	#NULL!	0	1	2	41	1	0	0	0	0	0	622	0	1	1	1	0	4	0
0	0	0	0	0	0	1	5	0	1	1	40	#NULL!	#NULL!	#NULL!	#NULL!	#NULL!	#NULL!	620	0	1	1	2	0	2	#NULL!
0	1	0	0	0	0	0	#NULL!	1	1	0	41	0	0	0	0	1	1	760	0	1	1	1	0	3	1
0	1	0	0	0	0	0	#NULL!	0	1	0	37	0	0	0	0	0	0	450	0	1	1	1	0	4	1
0	0	0	0	0	0	1	3	0	1	1	38	0	0	0	0	0	0	840	0	1	1	1	0	2	0
0	0	0	0	0	0	0	#NULL!	0	1	1	40	0	0	0	0	0	0	600	0	1	1	2	0	2	0
0	0	0	1	0	1	1	3	0	1	0	33	0	0	0	0	0	1	356	0	1	1	1	0	3	0
0	0	0	0	0	0	0	#NULL!	0	1	0	41	1	1	1	0	0	1	640	0	1	1	1	0	5	1
0	0	0	1	0	1	0	#NULL!	1	1	0	40	0	0	0	0	0	1	582	0	1	1	2	0	3	0
0	1	1	0	0	0	0	#NULL!	0	1	1	40	0	0	0	0	0	0	650	0	1	1	1	0	3	1
0	1	2	0	0	0	0	#NULL!	0	1	0	42	1	0	0	0	0	1	780	0	1	1	1	0	6	1
0	1	1	0	0	0	0	#NULL!	0	1	2	39	0	0	0	0	0	0	520	0	1	1	2	0	3	1
0	1	0	0	0	0	0	#NULL!	0	1	0	41	0	0	0	0	1	0	800	0	1	1	2	0	3	1
0	0	0	0	0	0	1	3	0	1	1	40	0	0	0	0	0	0	890	0	1	1	2	0	1	0
0	1	0	0	0	0	0	#NULL!	0	1	0	41	0	0	0	0	1	0	890	0	1	1	1	0	4	1
0	1	0	0	0	0	0	#NULL!	0	1	1	40	0	0	0	1	1	1	560	0	1	1	1	0	3	1
0	0	0	0	0	0	1	1	0	1	1	40	0	0	0	0	0	1	600	0	1	1	1	0	2	0
0	1	2	1	0	1	0	#NULL!	1	1	0	34	0	1	0	0	0	1	997	1	2	1	2	0	4	1
0	0	0	0	0	0	0	#NULL!	0	1	0	42	1	0	0	1	0	1	600	0	1	1	2	0	4	0
0	0	0	0	0	0	0	#NULL!	0	1	2	41	0	0	0	0	0	1	850	0	1	1	1	0	2	0
0	1	0	0	0	0	0	#NULL!	0	1	1	41	0	0	0	0	0	1	600	0	1	1	2	0	2	1
0	0	0	0	0	0	0	#NULL!	0	1	1	38	0	0	0	0	0	0	690	0	1	1	1	0	2	0
0	0	0	0	0	0	0	#NULL!	0	1	1	41	0	0	0	0	0	0	522	0	1	1	2	0	2	0
0	0	0	0	0	0	0	#NULL!	0	1	1	41	0	0	0	0	0	0	600	0	1	1	2	0	1	0
0	0	0	0	0	0	0	#NULL!	0	1	1	40	0	0	0	0	0	0	600	0	1	1	1	0	2	0
0	1	0	0	0	0	1	2	0	1	0	40	0	0	0	0	1	0	#NULL!	0	1	1	2	0	5	1
0	1	0	0	0	0	0	#NULL!	0	1	0	41	0	0	0	0	0	0	600	0	1	1	2	0	3	1
0	1	0	0	1	1	0	#NULL!	0	1	1	40	#NULL!	#NULL!	#NULL!	#NULL!	#NULL!	#NULL!	640	0	1	1	1	0	3	1
0	1	0	0	0	0	0	#NULL!	0	1	1	42	1	0	1	0	0	0	610	0	1	1	2	0	2	1
0	0	0	0	0	0	0	#NULL!	0	1	0	41	1	0	1	0	0	1	#NULL!	0	1	1	1	0	4	1
0	0	0	0	0	0	1	2	0	1	1	38	0	0	0	0	0	0	630	0	1	1	2	0	3	0
0	1	0	0	0	0	0	#NULL!	1	1	0	40	0	0	0	0	0	1	800	0	1	1	1	0	3	1
0	1	1	0	0	0	1	5	0	1	1	39	0	0	0	0	0	0	790	0	1	1	1	0	2	1
0	0	0	0	0	0	1	1	0	1	1	40	#NULL!	#NULL!	#NULL!	#NULL!	#NULL!	#NULL!	850	0	1	1	2	0	3	#NULL!
0	1	0	0	0	0	1	1	0	1	0	41	0	0	0	0	0	1	580	0	1	1	2	0	3	1
0	0	0	0	0	0	0	#NULL!	0	1	2	40	0	0	0	0	0	1	#NULL!	0	1	1	2	0	3	0
1	0	0	0	0	0	0	#NULL!	0	1	0	39	0	0	0	0	0	0	660	0	1	1	1	0	2	0
1	1	0	0	0	0	0	#NULL!	0	1	0	41	0	0	0	0	0	0	765	0	1	1	1	0	3	1
0	0	0	0	0	0	0	#NULL!	0	1	1	41	0	0	0	0	0	0	495	0	1	1	2	0	2	0
0	0	0	0	0	0	0	#NULL!	0	1	0	40	0	0	0	0	0	1	#NULL!	0	1	1	1	0	4	0
0	1	2	0	0	0	1	0	0	1	0	29	0	0	0	0	0	0	345	0	1	1	2	0	7	1
0	0	0	0	0	0	1	0	0	1	0	41	0	0	0	0	0	0	860	0	1	1	2	0	3	0
0	0	0	0	0	0	0	#NULL!	0	1	1	40	0	0	0	0	0	0	#NULL!	0	1	1	2	0	2	0
0	1	0	0	0	0	0	#NULL!	0	1	0	42	1	1	0	0	1	1	750	0	1	1	2	0	5	1
0	0	0	0	0	0	0	#NULL!	0	1	0	41	1	1	0	0	0	0	670	0	1	1	2	0	#NULL!	0
0	0	0	0	0	0	0	#NULL!	0	1	0	39	#NULL!	#NULL!	#NULL!	#NULL!	#NULL!	#NULL!	595	#NULL!	1	1	2	0	2	#NULL!
0	0	0	0	0	0	0	#NULL!	0	1	2	37	#NULL!	#NULL!	#NULL!	#NULL!	#NULL!	#NULL!	750	#NULL!	1	1	2	0	2	#NULL!
0	0	0	0	0	0	0	#NULL!	0	1	1	39	0	0	0	0	0	0	796	0	1	1	1	0	2	0
0	0	0	0	0	0	1	1	0	1	1	39	0	0	0	0	0	0	575	0	1	1	1	0	2	0
0	1	0	0	0	0	1	5	0	1	1	41	#NULL!	#NULL!	#NULL!	#NULL!	#NULL!	#NULL!	740	#NULL!	1	1	1	0	2	1
0	0	0	0	0	0	0	#NULL!	0	1	1	40	0	0	0	0	0	0	775	0	1	1	1	0	2	0
0	1	0	0	0	0	0	#NULL!	1	1	0	39	0	0	0	0	1	1	600	0	1	1	1	0	5	1
0	1	0	0	0	0	0	#NULL!	0	1	0	41	0	0	0	0	1	1	1000	0	1	1	2	0	6	1
0	1	0	0	0	0	0	#NULL!	0	1	0	41	1	0	1	0	1	0	550	0	1	1	2	0	3	1
0	1	0	0	0	0	0	#NULL!	0	1	0	40	0	0	0	0	0	1	505	0	1	1	2	0	3	1
0	0	0	0	0	0	0	#NULL!	1	1	1	41	1	1	0	0	0	1	945	0	1	1	1	0	4	0
0	0	0	0	0	0	0	#NULL!	0	1	1	41	0	0	0	0	0	0	#NULL!	0	1	1	2	0	1	0
1	0	0	0	0	0	1	4	0	1	1	38	0	0	0	0	0	0	710	0	1	1	1	0	2	0
1	0	0	1	0	1	1	#NULL!	0	1	0	42	1	0	0	0	0	0	750	0	1	1	2	0	4	0
0	1	0	0	1	1	0	#NULL!	0	1	0	39	0	0	0	0	1	1	550	0	1	1	2	0	3	1
1	0	0	0	1	1	0	#NULL!	0	2	0	25	0	0	0	0	0	0	360	0	1	1	1	0	5	0
0	1	0	0	0	0	0	#NULL!	1	1	0	42	0	0	1	0	1	1	730	0	1	1	1	0	6	1
0	0	0	0	0	0	1	1	0	1	0	41	0	0	0	0	0	0	720	0	1	1	1	0	3	0
0	0	0	0	0	0	0	#NULL!	0	1	1	40	1	0	0	0	0	0	630	0	1	1	2	0	2	0
0	0	0	0	0	0	0	#NULL!	0	1	1	41	0	0	0	0	0	0	485	0	1	1	2	0	3	0
0	0	0	0	0	0	0	#NULL!	0	1	0	40	0	0	0	0	0	0	798	0	1	1	1	0	1	0
0	0	0	0	0	0	0	#NULL!	0	2	3	40	0	0	0	0	0	0	500	0	1	1	2	0	2	0
0	1	0	0	0	0	0	#NULL!	0	1	1	41	0	0	0	0	1	1	510	0	1	1	1	0	3	1
0	0	0	0	0	0	0	#NULL!	0	1	0	40	0	0	0	0	0	1	1070	0	1	1	1	0	3	0
0	0	0	0	0	0	0	#NULL!	0	1	0	39	0	0	0	0	0	1	580	0	1	1	1	0	3	0
0	0	0	0	0	0	0	#NULL!	0	1	1	39	0	0	0	0	0	0	650	0	1	1	2	0	2	0
0	1	0	0	0	0	0	#NULL!	1	1	0	41	0	0	0	0	1	1	800	0	1	1	2	0	4	1
0	0	0	0	0	0	0	#NULL!	0	1	2	41	0	0	0	0	0	0	650	0	1	1	2	0	2	0
0	0	0	0	1	1	0	#NULL!	1	1	0	42	1	0	0	0	0	0	730	0	1	1	1	0	5	0
0	0	0	0	0	0	0	#NULL!	0	1	0	39	0	0	0	0	0	0	540	0	1	1	1	0	3	0
0	0	0	0	0	0	1	1	0	1	0	40	0	0	0	0	0	0	700	0	1	1	1	0	3	0
1	0	0	0	0	0	0	#NULL!	0	1	1	40	0	0	0	0	0	0	730	0	1	1	2	0	2	0
0	1	0	0	0	0	0	#NULL!	0	1	1	42	1	0	1	0	0	0	600	0	1	1	1	0	3	1
0	0	0	0	0	0	0	#NULL!	0	1	0	41	0	0	0	0	0	1	680	0	1	1	2	0	4	0
0	0	0	0	0	0	0	#NULL!	0	1	0	41	#NULL!	#NULL!	#NULL!	#NULL!	#NULL!	1	545	#NULL!	1	1	1	0	3	#NULL!
0	0	0	0	0	0	0	#NULL!	0	1	1	40	0	0	0	0	0	1	710	0	1	1	2	0	3	0
0	0	0	0	0	0	0	#NULL!	0	1	2	41	0	0	0	0	0	0	780	0	1	1	2	0	3	0
0	1	0	0	0	0	0	#NULL!	0	1	0	40	1	0	0	0	0	0	550	0	1	1	2	0	5	1
0	0	0	0	0	0	1	4	0	1	0	41	1	0	0	1	0	0	460	0	1	1	2	0	3	0
0	0	0	0	0	0	0	#NULL!	0	1	1	41	0	0	1	0	0	1	730	0	1	1	2	0	2	1
0	1	0	0	0	0	0	#NULL!	0	1	0	42	#NULL!	#NULL!	#NULL!	#NULL!	#NULL!	#NULL!	750	#NULL!	1	1	2	0	3	1
0	0	0	0	0	0	0	#NULL!	0	1	1	38	0	0	0	0	0	1	500	0	1	1	1	0	1	0
0	1	0	0	0	0	0	#NULL!	1	1	0	40	0	0	0	0	1	1	700	0	1	1	1	0	3	1
0	0	0	0	0	0	0	#NULL!	0	1	1	41	0	0	0	0	0	1	630	0	1	1	2	0	2	0
0	0	0	0	0	0	0	#NULL!	0	1	1	40	1	1	1	0	0	1	1080	0	1	1	2	0	3	1
0	1	0	0	0	0	1	9	0	1	1	41	0	0	0	0	0	0	655	0	1	1	1	0	2	1
1	0	0	0	0	0	0	#NULL!	0	1	0	40	0	0	0	0	0	1	650	0	1	1	1	0	4	0
0	0	0	0	0	0	0	#NULL!	0	1	0	39	0	0	0	0	0	0	550	0	1	1	1	0	4	0
0	0	0	0	0	0	1	0	2	1	0	40	0	0	0	0	0	0	610	0	1	1	2	0	3	0
0	0	0	0	0	0	0	#NULL!	0	1	1	41	0	0	0	0	0	0	520	0	1	1	1	0	1	0
0	0	0	0	0	0	0	#NULL!	0	1	1	40	0	0	0	0	0	0	500	0	1	1	2	0	3	0
0	0	0	0	1	1	0	#NULL!	0	1	0	38	0	0	0	0	0	1	570	0	1	1	2	0	4	0
0	1	0	0	0	0	0	#NULL!	0	1	0	42	1	1	1	0	1	1	910	0	1	1	1	0	4	1
0	0	0	0	0	0	0	#NULL!	0	1	0	39	0	0	0	0	0	1	470	0	1	1	1	0	4	0
0	0	0	0	0	0	1	3	0	1	2	41	0	0	0	0	0	0	500	0	1	1	2	0	2	0
1	1	2	0	0	0	0	#NULL!	0	1	0	40	0	1	1	0	0	1	725	0	1	1	2	0	4	1
0	0	0	0	0	0	0	#NULL!	0	1	0	41	#NULL!	#NULL!	#NULL!	#NULL!	#NULL!	#NULL!	600	0	1	1	2	0	4	#NULL!
0	0	0	0	0	0	0	#NULL!	1	1	0	42	0	0	0	0	0	1	840	0	1	1	1	0	3	0
1	0	0	0	0	0	1	#NULL!	0	1	0	39	0	0	0	0	0	0	520	0	1	1	2	0	4	0
0	0	0	0	0	0	0	#NULL!	0	1	1	39	0	0	0	0	0	0	500	0	1	1	1	0	2	0
1	0	0	1	0	1	0	#NULL!	1	1	1	37	1	#NULL!	#NULL!	#NULL!	#NULL!	#NULL!	845	#NULL!	1	1	2	0	4	#NULL!
0	0	0	0	0	0	1	4	0	1	1	39	0	0	0	0	0	0	900	0	1	1	2	0	2	0
0	1	0	0	0	0	1	2	0	1	0	40	0	0	0	0	1	1	750	0	1	1	1	0	4	1
0	0	0	0	0	0	0	#NULL!	0	1	0	41	0	0	0	0	0	1	640	0	1	1	1	0	3	0
0	1	2	0	0	0	1	5	0	#NULL!	#NULL!	42	#NULL!	#NULL!	#NULL!	#NULL!	#NULL!	#NULL!	700	0	1	1	2	0	5	#NULL!
0	0	0	0	0	0	1	0	0	1	1	38	0	0	1	0	0	0	700	0	1	1	1	0	2	1
0	0	0	0	0	0	1	#NULL!	1	1	0	40	#NULL!	#NULL!	#NULL!	#NULL!	#NULL!	1	800	#NULL!	1	1	1	0	4	#NULL!
0	0	0	0	0	0	0	#NULL!	1	1	3	39	0	0	0	0	0	0	750	0	1	1	2	0	2	0
0	1	2	0	0	0	0	#NULL!	0	1	0	40	1	1	1	0	0	1	580	0	1	1	2	0	6	1
0	1	0	0	1	1	0	#NULL!	0	1	0	33	0	0	0	0	0	1	1240	1	2	1	2	1	4	1
0	1	1	0	0	0	0	#NULL!	0	1	0	40	0	0	0	0	0	0	730	0	1	1	2	0	3	1
0	0	0	0	0	0	0	#NULL!	0	2	0	42	0	0	0	0	0	0	630	0	1	1	2	0	3	0
0	0	0	0	0	0	0	#NULL!	0	1	1	41	0	0	0	0	0	1	850	0	1	1	2	0	2	0
0	0	0	0	0	0	1	0	0	1	0	37	0	0	0	0	0	1	720	0	1	1	2	0	2	0
0	0	0	0	0	0	0	#NULL!	0	1	2	40	0	0	0	0	0	0	650	0	1	1	2	0	2	0
0	0	0	0	0	0	1	4	0	1	1	39	0	0	0	0	0	0	665	0	1	1	2	0	2	0
0	0	0	0	0	0	0	#NULL!	0	1	2	40	0	0	0	0	0	0	720	0	1	1	2	0	2	0
0	1	0	0	0	0	0	#NULL!	0	1	1	40	0	0	0	0	0	0	600	0	1	1	1	0	3	1
0	1	0	0	0	0	1	1	1	1	0	41	0	0	0	0	0	1	650	0	1	1	1	0	4	1
0	0	0	0	0	0	0	#NULL!	0	1	1	41	0	0	0	0	0	0	765	0	1	1	2	0	2	0
0	1	0	0	0	0	0	#NULL!	0	1	0	42	1	1	0	0	0	0	640	0	1	1	2	0	6	1
0	1	0	0	0	0	0	#NULL!	0	1	0	42	0	0	0	1	1	1	1030	0	1	1	1	0	7	1
1	1	2	0	0	0	0	#NULL!	1	1	0	39	0	0	0	0	0	0	660	0	1	1	1	0	4	1
0	1	2	0	0	0	0	#NULL!	0	1	1	40	0	0	0	0	0	1	760	0	1	1	1	0	6	1
0	1	1	0	0	0	1	0	0	1	2	39	0	0	0	0	0	0	780	0	1	1	1	0	3	1
0	0	0	0	0	0	0	#NULL!	0	1	1	41	0	0	0	0	0	0	670	0	1	1	2	0	1	0
0	0	0	0	0	0	1	4	0	1	1	41	0	0	0	0	0	0	708	0	1	1	1	0	2	0
0	0	0	0	0	0	0	#NULL!	0	1	1	41	0	0	0	0	0	0	950	0	1	1	1	0	2	0
0	1	0	0	0	0	1	4	0	1	0	41	#NULL!	#NULL!	#NULL!	#NULL!	#NULL!	1	670	#NULL!	1	1	1	0	4	1
1	1	0	0	0	0	0	#NULL!	0	1	0	42	1	0	0	0	1	1	946	0	1	1	1	0	4	1
0	1	0	0	0	0	0	#NULL!	0	1	0	42	1	0	0	0	0	1	830	0	1	1	1	0	4	1
0	1	2	0	0	0	0	#NULL!	0	1	0	40	0	0	0	0	0	1	760	0	1	1	2	0	4	1
0	1	0	0	0	0	0	#NULL!	1	1	0	41	0	0	0	0	1	1	618	0	1	1	1	0	4	1
0	0	0	0	0	0	1	0	0	1	0	41	0	0	0	0	0	1	790	0	1	1	1	0	3	0
0	1	0	1	0	1	0	#NULL!	0	1	0	36	0	0	0	0	1	1	822	0	1	1	1	0	3	1
0	0	0	0	0	0	0	#NULL!	0	1	1	39	0	0	0	0	0	0	530	0	1	1	2	0	2	0
0	0	0	0	0	0	0	#NULL!	1	1	0	40	0	0	0	0	0	0	600	0	1	1	2	0	4	0
0	1	0	0	0	0	0	#NULL!	1	1	0	40	1	0	0	0	0	0	560	0	1	1	1	0	2	1
0	1	0	0	0	0	0	#NULL!	0	1	0	40	0	0	0	0	1	0	600	0	1	1	2	0	3	1
0	0	0	0	0	0	0	#NULL!	0	1	0	39	0	0	0	0	0	0	580	0	1	1	2	0	4	0
1	1	2	0	0	0	1	4	1	1	0	40	0	1	0	0	0	1	700	0	1	1	1	0	5	1
0	1	0	0	0	0	0	#NULL!	0	1	0	41	#NULL!	#NULL!	#NULL!	#NULL!	1	1	800	#NULL!	1	1	1	0	4	1
0	0	0	0	0	0	1	2	1	1	0	38	0	0	0	0	0	0	650	0	1	1	2	0	4	0
0	1	2	0	0	0	0	#NULL!	0	1	0	41	0	0	0	0	0	1	780	0	1	1	2	0	4	1
0	1	0	0	0	0	1	4	0	1	1	40	0	0	0	0	0	0	600	0	1	1	2	0	2	1
0	0	0	0	0	0	0	#NULL!	0	1	1	41	0	0	0	0	0	0	590	0	1	1	1	0	2	0
0	1	0	0	0	0	0	#NULL!	0	1	0	39	0	0	0	0	0	1	860	0	1	1	1	0	7	1
0	0	0	0	0	0	0	#NULL!	0	1	0	41	0	0	0	0	0	0	750	0	1	1	1	0	3	0
0	0	0	0	1	1	0	#NULL!	1	1	0	38	0	0	0	0	0	1	770	0	1	1	1	0	3	0
0	1	0	0	0	0	0	#NULL!	1	1	0	40	1	0	0	0	1	1	650	0	1	1	1	0	4	1
0	0	0	0	0	0	0	#NULL!	0	1	2	40	0	0	0	0	0	0	760	0	1	1	2	0	2	0
1	1	2	0	0	0	0	#NULL!	#NULL!	1	2	32	0	0	0	0	0	0	456	0	1	1	2	0	4	1
0	1	2	0	0	0	0	#NULL!	0	1	0	37	1	0	0	0	0	1	1400	1	2	1	2	0	10	1
0	1	2	0	0	0	0	#NULL!	0	1	0	40	0	0	1	0	0	1	884	1	2	1	2	0	6	1
0	0	0	0	0	0	0	#NULL!	0	1	0	40	0	0	0	0	0	1	630	0	1	1	2	0	3	0
0	0	0	0	0	0	0	#NULL!	0	1	1	39	0	0	0	0	0	0	590	0	1	1	2	0	2	0
1	0	0	0	1	1	0	#NULL!	1	1	1	40	#NULL!	#NULL!	#NULL!	#NULL!	#NULL!	1	870	#NULL!	1	1	1	0	2	#NULL!
0	1	0	0	0	0	0	#NULL!	0	1	1	38	1	1	0	0	0	1	1300	1	2	1	2	0	7	1
0	0	0	0	0	0	0	#NULL!	0	1	1	39	0	0	0	0	0	0	800	0	1	1	2	0	2	0
0	1	0	0	0	0	0	#NULL!	0	1	0	39	0	0	0	0	0	0	730	0	1	1	2	0	3	1
0	1	0	0	0	0	0	#NULL!	0	1	0	40	0	0	0	0	1	0	590	0	1	1	2	0	4	1
0	0	0	0	0	0	0	#NULL!	0	1	1	39	0	0	0	0	0	1	570	0	1	1	2	0	3	0
0	1	0	0	0	0	0	#NULL!	0	1	0	40	0	0	0	0	0	0	720	0	1	1	2	0	3	1
0	1	2	1	0	1	0	#NULL!	0	1	0	41	#NULL!	#NULL!	#NULL!	#NULL!	#NULL!	#NULL!	750	0	1	1	2	0	5	1
0	0	0	0	0	0	0	#NULL!	0	1	2	40	0	0	0	0	0	0	500	0	1	1	2	0	1	0
1	0	0	0	0	0	1	0	0	1	1	39	0	0	0	0	0	0	460	0	1	1	2	0	2	0
0	1	2	0	0	0	0	#NULL!	0	1	2	39	0	0	0	0	0	0	940	0	1	1	1	0	3	1
0	0	0	0	0	0	1	2	0	1	1	38	#NULL!	#NULL!	#NULL!	#NULL!	#NULL!	#NULL!	780	0	1	1	1	0	2	#NULL!
0	0	0	0	0	0	1	3	0	1	2	39	0	0	0	0	0	0	645	0	1	1	1	0	2	0
0	0	0	0	0	0	0	#NULL!	0	1	1	41	0	0	0	0	0	0	915	0	1	1	1	0	2	0
0	1	2	0	0	0	0	#NULL!	0	2	0	41	1	1	1	0	0	1	560	0	1	1	1	0	6	1
1	1	0	0	0	0	1	5	0	1	0	41	0	0	0	0	1	1	690	0	1	1	1	0	4	1
1	1	2	0	0	0	0	#NULL!	0	1	0	40	0	0	0	0	0	1	640	0	1	1	1	0	4	1
0	0	0	0	0	0	0	#NULL!	0	1	1	40	0	0	0	0	0	0	850	0	1	1	2	0	2	0
0	0	0	1	0	1	0	#NULL!	1	1	0	40	0	0	0	0	0	1	825	0	1	1	2	0	4	0
0	0	0	0	0	0	0	#NULL!	0	1	1	41	0	0	0	0	0	0	870	0	1	1	2	0	2	0
0	1	0	0	0	0	0	#NULL!	0	1	0	40	0	0	0	0	0	0	642	0	1	1	2	0	3	1
0	0	0	0	0	0	1	3	0	1	1	40	0	0	0	0	0	0	552	0	1	1	2	0	3	0
0	0	0	0	0	0	0	#NULL!	0	1	1	40	0	0	0	0	0	0	538	0	1	1	1	0	4	0
0	0	0	0	0	0	0	#NULL!	0	1	0	41	0	0	0	0	0	1	730	0	1	1	1	0	3	0
0	0	0	0	0	0	0	#NULL!	0	1	1	39	0	0	0	0	0	1	814	0	1	1	1	0	2	0
0	0	0	0	0	0	0	#NULL!	0	1	0	40	0	0	0	0	0	1	770	0	1	1	2	0	2	0
0	0	0	0	0	0	0	#NULL!	0	1	0	39	0	0	0	0	0	0	700	0	1	1	1	0	5	0
0	0	0	0	0	0	0	#NULL!	0	1	3	40	0	0	1	0	0	0	674	0	1	1	1	0	2	1
0	1	0	0	0	0	1	4	0	1	0	40	0	0	0	0	1	0	700	0	1	1	2	0	3	1
0	1	2	0	0	0	0	#NULL!	0	1	0	40	1	0	0	0	0	1	970	0	1	1	1	0	4	1
0	1	0	0	0	0	0	#NULL!	1	1	0	41	0	0	0	0	1	0	650	0	1	1	2	0	3	1
0	0	0	0	0	0	0	#NULL!	0	1	0	40	0	0	0	0	0	0	650	0	1	1	2	0	3	0
1	1	2	1	0	1	1	0	1	1	0	40	0	0	0	0	0	1	750	0	1	1	2	0	4	1
0	1	2	0	0	0	1	2	0	1	0	40	0	0	0	0	0	1	640	0	1	1	1	0	6	1
0	1	0	0	0	0	0	#NULL!	0	1	0	41	0	0	0	0	1	0	750	0	1	1	1	0	3	1
1	1	0	0	0	0	0	#NULL!	0	1	0	40	0	0	0	0	0	0	950	0	1	1	2	0	4	1
0	1	0	0	0	0	0	#NULL!	0	1	0	41	0	0	0	0	1	1	950	0	1	1	1	0	3	1
1	1	2	0	0	0	0	#NULL!	0	1	0	36	0	1	0	0	0	1	1120	1	2	1	1	0	6	1
1	1	1	0	0	0	0	#NULL!	0	1	0	38	0	0	0	0	0	0	610	0	1	1	1	0	3	1
0	1	0	0	0	0	0	#NULL!	0	1	0	41	1	1	0	0	0	0	950	0	1	1	2	0	4	1
0	1	0	0	0	0	0	#NULL!	0	1	0	41	0	0	0	0	0	1	750	0	1	1	1	0	3	1
0	0	0	0	0	0	1	2	1	1	1	40	0	0	0	0	0	0	#NULL!	0	1	1	2	0	2	0
0	1	2	0	0	0	1	5	0	1	0	41	0	0	1	0	0	0	530	0	1	1	1	0	4	1
0	0	0	0	0	0	0	#NULL!	0	1	0	41	0	0	0	0	0	1	870	0	1	1	1	0	3	0
0	1	0	0	0	0	0	#NULL!	0	1	0	39	0	0	0	0	0	0	850	0	1	1	2	0	3	1
0	0	0	0	0	0	0	#NULL!	0	1	1	38	0	0	0	0	0	0	680	0	1	1	1	0	2	0
0	0	0	0	0	0	0	#NULL!	0	1	1	39	0	0	0	0	0	0	720	0	1	1	2	0	3	0
0	1	2	0	0	0	1	1	0	1	0	40	0	0	0	0	0	1	810	0	1	1	2	0	4	1
0	0	0	0	0	0	0	#NULL!	0	1	0	41	0	0	0	0	0	1	730	0	1	1	1	0	3	0
0	0	0	1	0	1	0	#NULL!	0	1	0	34	0	0	0	0	0	0	630	0	1	1	2	0	4	0
0	1	1	0	0	0	0	#NULL!	0	1	0	39	0	0	0	0	0	0	650	0	1	1	2	0	5	1
1	1	2	1	0	1	0	#NULL!	1	1	0	37	0	0	0	0	0	1	820	0	1	1	1	0	6	1
1	1	2	0	0	0	1	3	0	1	0	40	0	0	0	0	0	1	920	0	1	1	2	0	4	1
0	0	0	0	0	0	0	#NULL!	0	1	1	39	0	0	0	0	0	0	630	0	1	1	1	0	2	0
0	1	0	0	0	0	0	#NULL!	0	1	0	41	0	0	0	0	1	1	702	0	1	1	1	0	4	1
0	1	2	0	0	0	0	#NULL!	0	1	0	41	0	0	0	0	0	0	600	0	1	1	2	0	4	1
0	0	0	0	0	0	0	#NULL!	0	1	0	38	0	0	0	0	0	0	660	0	1	1	2	0	3	0
0	1	0	0	0	0	0	#NULL!	0	1	0	40	0	0	0	0	1	0	670	0	1	1	1	0	4	1
0	1	1	0	0	0	0	#NULL!	0	1	1	40	0	0	0	0	0	0	720	0	1	1	1	0	3	1
0	1	1	0	0	0	0	#NULL!	0	1	0	39	0	0	0	0	0	0	740	0	1	1	2	0	3	1
0	0	0	0	0	0	0	#NULL!	0	1	1	41	0	0	0	0	0	0	860	0	1	1	2	0	2	0
0	0	0	0	0	0	1	8	0	1	0	40	0	0	0	0	0	0	700	0	1	1	2	0	2	0
0	0	0	0	0	0	0	#NULL!	0	1	0	41	0	0	0	0	0	1	640	0	1	1	2	0	3	0
0	1	0	0	0	0	1	2	0	1	0	40	0	0	0	0	0	0	550	0	1	1	1	0	3	1
0	0	0	0	0	0	0	#NULL!	0	1	0	40	0	0	0	0	0	0	660	0	1	1	1	0	4	0
0	0	0	0	0	0	1	3	0	1	1	39	0	0	0	0	0	1	#NULL!	0	1	1	1	0	3	0
0	0	0	0	0	0	1	3	0	1	0	39	0	0	0	0	0	1	560	0	1	1	1	0	4	0
0	0	0	0	0	0	0	#NULL!	0	1	1	40	0	0	0	0	0	0	920	0	1	1	1	0	3	0
0	1	0	0	0	0	0	#NULL!	0	1	0	41	0	0	0	0	0	1	926	0	1	1	1	0	2	1
0	0	0	0	0	0	0	#NULL!	0	1	0	37	0	0	0	0	0	1	750	0	1	1	2	0	3	0
0	0	0	0	0	0	1	2	0	1	1	39	0	0	0	0	0	0	800	0	1	1	1	0	2	0
0	1	0	0	0	0	1	4	0	1	0	41	0	0	1	0	0	1	700	0	1	1	1	0	4	1
0	1	0	0	0	0	0	#NULL!	0	1	0	39	0	0	0	0	0	0	449	0	1	1	1	0	3	1
0	0	0	0	0	0	0	#NULL!	0	1	0	41	0	0	0	0	0	1	916	0	1	1	1	0	4	0
1	0	0	0	0	0	0	#NULL!	0	1	1	39	0	0	0	0	0	1	#NULL!	0	1	1	2	0	3	0
0	1	0	0	1	1	0	#NULL!	0	1	0	39	1	1	1	0	0	1	1190	1	2	1	1	0	7	1
0	0	0	0	0	0	0	#NULL!	0	1	1	38	0	0	0	0	0	0	1080	0	1	1	1	0	3	0
0	0	0	0	0	0	0	#NULL!	0	1	1	41	1	0	0	0	0	0	610	0	1	1	1	0	2	0
0	0	0	0	0	0	0	#NULL!	0	1	1	41	0	0	0	0	0	0	650	0	1	1	1	0	2	0
0	0	0	0	0	0	0	#NULL!	0	1	1	42	0	0	0	0	0	0	630	0	1	1	2	0	2	0
0	0	0	0	0	0	0	#NULL!	0	1	0	41	0	0	0	0	0	1	500	0	1	1	1	0	5	0
1	1	0	1	0	1	0	#NULL!	0	1	0	41	0	0	0	0	1	1	640	0	1	1	1	0	4	1
0	1	1	0	0	0	1	4	0	1	2	39	#NULL!	#NULL!	#NULL!	#NULL!	#NULL!	#NULL!	1070	0	1	1	1	0	3	1
0	1	0	0	0	0	0	#NULL!	0	1	0	40	1	1	#NULL!	#NULL!	#NULL!	#NULL!	680	#NULL!	1	1	1	0	3	1
0	#NULL!	0	0	0	0	1	5	1	1	1	40	#NULL!	#NULL!	#NULL!	#NULL!	#NULL!	#NULL!	590	#NULL!	1	1	2	0	2	#NULL!
